# Supplementary material for: Dicyclo­hexyl­ammonium (S)-2-azido-3-phenyl­propano­ate
Source: Acta Crystallogr Sect E Struct Rep Online. 2012 Jun 13;68(Pt 7):o2050. doi: 10.1107/S1600536812025536 (PMC3393318; doi:10.1107/S1600536812025536)
Supplement: Supplementary file 1 [file e-68-o2050-sup1.cif]

##############################################################################
#                                                                            #
# This CIF contains the data in a paper accepted for publication in          #
# Acta Crystallographica Section E. It conforms to the requirements of       #
# Notes for Authors for Acta Crystallographica Section E, and has been       #
# peer reviewed under the auspices of the IUCr Commission on Journals.       #
#                                                                            #
# Full details of the Crystallographic Information File format               #
# are given in the paper "The Crystallographic Information File (CIF):       #
# a New Standard Archive File for Crystallography" by S. R. Hall, F. H.      #
# Allen and I. D. Brown [Acta Cryst. (1991), A47, 655-685].                  #
#                                                                            #
# The current version of the core CIF dictionary is obtainable from          #
# ftp://ftp.iucr.org/pub/cif_core.dic.                                       #
#                                                                            #
# Software is freely available for graphical display of the structure(s)     #
# in this CIF. For information consult the CIF software page                 #
# http://www.iucr.org/resources/cif/software.                                #
#                                                                            #
# This file may be used for bona fide research purposes within the           #
# scientific community so long as proper attribution is given to the journal # 
# article from which it was obtained.                                        #
#                                                                            #
##############################################################################
data_global
_audit_creation_method     'PLATON <TABLE ACC> option'
_journal_date_recd_electronic     2012-06-05
_journal_date_accepted     2012-06-05
_journal_name_full     'Acta Crystallographica, Section E'
_journal_year     2012
_journal_volume     68
_journal_issue      7
_journal_page_first     o2050
_journal_page_last     o2050
_journal_paper_category     QO
_journal_paper_doi     10.1107/S1600536812025536
_journal_coeditor_code     TK5110
_publ_contact_author_name     'Prof. Peter Healy'
_publ_contact_author_address
;
School of Science
Eskitis Institute
Griffith University
Nathan, BRISBANE 4111, Australia
;
_publ_contact_author_email     'P.Healy@griffith.edu.au'
_publ_contact_author_fax     '617 3735 6572'
_publ_contact_author_phone     '617 3735 7442'
_publ_section_title
;
Dicyclohexylammonium (<i>S</i>)-2-azido-3-phenylpropanoate
;
loop_
    _publ_author_name
    _publ_author_address
    'Sebastian J. Petrik'
;
Eskitis Institute for Cell and Molecular Therapies
Griffith University
Nathan, Brisbane 4111, Australia
;
    'Christopher L. Brown'
;
Eskitis Institute for Cell and Molecular Therapies
Griffith University
Nathan, Brisbane 4111, Australia
;
    'Sue E. Boyd'
;
Eskitis Institute for Cell and Molecular Therapies
Griffith University
Nathan, Brisbane 4111, Australia
;
    'Peter C. Healy'
;
Queensland Micro and Nanotechnology Centre
Griffith University
Nathan, Brisbane 4111, Australia
;
data_I
_chemical_name_systematic
;
Dicyclohexylammonium (<i>S</i>)-2-azido-3-phenylpropanoate
;
_chemical_name_common     ?
_chemical_formula_moiety     'C12 H24 N +, C9 H8 N3 O2 -'
_chemical_formula_sum     'C21 H32 N4 O2'
_chemical_formula_structural     ?
_chemical_formula_iupac     'C12 H24 N +, C9 H8 N3 O2 -'
_chemical_formula_weight     372.51
_chemical_melting_point     ?
_symmetry_cell_setting     triclinic
_symmetry_space_group_name_H-M     'P 1'
_symmetry_space_group_name_Hall     'P 1'
loop_
    _symmetry_equiv_pos_site_id
    _symmetry_equiv_pos_as_xyz
    1 x,y,z
_cell_length_a     9.4557(7)
_cell_length_b     11.0580(6)
_cell_length_c     11.0715(8)
_cell_angle_alpha     113.187(6)
_cell_angle_beta     99.919(6)
_cell_angle_gamma     92.815(5)
_cell_volume     1039.46(13)
_cell_formula_units_Z     2
_cell_measurement_reflns_used     3545
_cell_measurement_theta_min     3.2322
_cell_measurement_theta_max     30.4509
_cell_measurement_temperature     200
_cell_special_details
;
;
_exptl_crystal_description     'block'
_exptl_crystal_colour     'colourless'
_exptl_crystal_size_max     0.480
_exptl_crystal_size_mid     0.410
_exptl_crystal_size_min     0.370
_exptl_crystal_size_rad     ?
_exptl_crystal_density_diffrn     1.190
_exptl_crystal_density_meas     ?
_exptl_crystal_density_method     'not measured'
_exptl_crystal_F_000     404
_exptl_absorpt_coefficient_mu     0.078
_exptl_absorpt_correction_type     multi-scan
_exptl_absorpt_process_details
;
(CrysAlis PRO; Agilent, 2012)
;
_exptl_absorpt_correction_T_min     0.964
_exptl_absorpt_correction_T_max     0.972
_exptl_special_details
;
;
_diffrn_ambient_temperature     200
_diffrn_radiation_type     'MoK\a'
_diffrn_radiation_wavelength     0.71070
_diffrn_radiation_source     'Enhance (Mo) X-ray Source'
_diffrn_radiation_monochromator     'graphite'
_diffrn_measurement_device_type     'Oxford Diffraction Gemini S Ultra'
_diffrn_measurement_method     '\w and \f'
_diffrn_detector_area_resol_mean     16.0774
_diffrn_reflns_number     6774
_diffrn_reflns_av_R_equivalents     0.0243
_diffrn_reflns_av_sigmaI/netI     0.0364
_diffrn_reflns_theta_min     3.24
_diffrn_reflns_theta_max     25.00
_diffrn_reflns_theta_full     25.00
_diffrn_measured_fraction_theta_max     0.998
_diffrn_measured_fraction_theta_full     0.998
_diffrn_reflns_limit_h_min     -11
_diffrn_reflns_limit_h_max     10
_diffrn_reflns_limit_k_min     -13
_diffrn_reflns_limit_k_max     13
_diffrn_reflns_limit_l_min     -13
_diffrn_reflns_limit_l_max     11
_diffrn_reflns_reduction_process
;
;
_diffrn_standards_number     0
_diffrn_standards_interval_count     ?
_diffrn_standards_interval_time     ?
_diffrn_standards_decay_%     0
_refine_special_details
;
Refinement on <i>F</i>^2^ for ALL reflections except those flagged by the user
for potential systematic errors. Weighted <i>R</i>-factors <i>wR</i> and all
goodnesses of fit <i>S</i> are based on <i>F</i>^2^, conventional
<i>R</i>-factors <i>R</i> are based on <i>F</i>, with <i>F</i> set to zero for
negative <i>F</i>^2^. The observed criterion of <i>F</i>^2^ > \s(<i>F</i>^2^)
is used only for calculating -<i>R</i>-factor-obs <i>etc</i>. and is not
relevant to the choice of reflections for refinement. <i>R</i>-factors based
on <i>F</i>^2^ are statistically about twice as large as those based on
<i>F</i>, and <i>R</i>-factors based on ALL data will be even larger.
;
_reflns_number_total     4986
_reflns_number_gt     4410
_reflns_threshold_expression     I>2\s(I)
_refine_ls_structure_factor_coef     Fsqd
_refine_ls_matrix_type     full
_refine_ls_R_factor_all     0.0488
_refine_ls_R_factor_gt     0.0415
_refine_ls_wR_factor_gt     0.0959
_refine_ls_wR_factor_ref     0.1002
_refine_ls_goodness_of_fit_ref     1.062
_refine_ls_restrained_S_all     1.062
_refine_ls_number_reflns     4986
_refine_ls_number_parameters     487
_refine_ls_number_restraints     3
_refine_ls_number_constraints     ?
_refine_ls_hydrogen_treatment     constr
_refine_ls_weighting_scheme     calc
_refine_ls_weighting_details
         'calc w=1/[\s^2^(Fo^2^)+(0.0507P)^2^+0.0496P] where P=(Fo^2^+2Fc^2^)/3'
_atom_sites_solution_hydrogens     geom
_atom_sites_solution_primary     direct
_atom_sites_solution_secondary     difmap
_refine_ls_shift/su_max     0.031
_refine_ls_shift/su_mean     0.004
_refine_diff_density_max     0.249
_refine_diff_density_min     -0.151
_refine_ls_extinction_method     'none'
loop_
    _atom_type_symbol
    _atom_type_description
    _atom_type_scat_dispersion_real
    _atom_type_scat_dispersion_imag
    _atom_type_scat_source
    O O 0.0106 0.0060 'International Tables Vol C Tables 4.2.6.8 and 6.1.1.4'
    N N 0.0061 0.0033 'International Tables Vol C Tables 4.2.6.8 and 6.1.1.4'
    H H 0.0000 0.0000 'International Tables Vol C Tables 4.2.6.8 and 6.1.1.4'
    C C 0.0033 0.0016 'International Tables Vol C Tables 4.2.6.8 and 6.1.1.4'
_computing_data_collection     'CrysAlis PRO (Agilent, 2012)'
_computing_cell_refinement     'CrysAlis PRO (Agilent, 2012)'
_computing_data_reduction     'CrysAlis PRO (Agilent, 2012)'
_computing_structure_solution     'SIR-97 (Altomare <i>et al.</i>, 1999)'
_computing_structure_refinement
 'TeXsan (Molecular Structure Corporation, 2001) and SHELXL97 (Sheldrick, 2008)'
_computing_molecular_graphics     'ORTEP-3 for Windows (Farrugia, 1997)'
_computing_publication_material
;
PLATON (Spek, 2009) and publCIF (Westrip, 2010)
;
loop_
    _atom_site_type_symbol
    _atom_site_label
    _atom_site_fract_x
    _atom_site_fract_y
    _atom_site_fract_z
    _atom_site_U_iso_or_equiv
    _atom_site_thermal_displace_type
    _atom_site_calc_flag
    _atom_site_refinement_flags
    _atom_site_occupancy
    N N3 0.6721(2) 0.4822(2) 0.3905(2) 0.0270(7) Uani . . 1.000
    C C31 0.7523(3) 0.5718(2) 0.3451(3) 0.0277(9) Uani . . 1.000
    C C32 0.7019(3) 0.7080(3) 0.4040(3) 0.0336(10) Uani . . 1.000
    C C33 0.7875(4) 0.8105(3) 0.3743(3) 0.0415(10) Uani . . 1.000
    C C34 0.9497(4) 0.8148(3) 0.4160(3) 0.0449(11) Uani . . 1.000
    C C35 0.9940(3) 0.6778(3) 0.3502(3) 0.0399(11) Uani . . 1.000
    C C36 0.9146(3) 0.5778(3) 0.3869(3) 0.0324(9) Uani . . 1.000
    C C41 0.7050(3) 0.3416(2) 0.3482(3) 0.0292(9) Uani . . 1.000
    C C42 0.6864(3) 0.2703(3) 0.1971(3) 0.0395(10) Uani . . 1.000
    C C43 0.7139(4) 0.1261(3) 0.1581(4) 0.0526(13) Uani . . 1.000
    C C44 0.6181(4) 0.0541(3) 0.2114(4) 0.0551(11) Uani . . 1.000
    C C45 0.6374(3) 0.1266(3) 0.3627(4) 0.0442(11) Uani . . 1.000
    C C46 0.6080(3) 0.2699(3) 0.4024(3) 0.0364(10) Uani . . 1.000
    N N5 0.3324(2) 0.5072(2) 0.6097(2) 0.0274(7) Uani . . 1.000
    C C51 0.2476(3) 0.4200(2) 0.6542(3) 0.0274(8) Uani . . 1.000
    C C52 0.2925(3) 0.2812(3) 0.5961(3) 0.0354(9) Uani . . 1.000
    C C53 0.2047(4) 0.1833(3) 0.6287(3) 0.0440(11) Uani . . 1.000
    C C54 0.0424(4) 0.1825(3) 0.5865(3) 0.0440(11) Uani . . 1.000
    C C55 0.0014(3) 0.3215(3) 0.6486(3) 0.0375(10) Uani . . 1.000
    C C56 0.0861(3) 0.4171(3) 0.6102(3) 0.0311(9) Uani . . 1.000
    C C61 0.3032(3) 0.6489(2) 0.6513(3) 0.0290(9) Uani . . 1.000
    C C62 0.3270(3) 0.7228(3) 0.8025(3) 0.0369(10) Uani . . 1.000
    C C63 0.2998(4) 0.8665(3) 0.8391(4) 0.0532(11) Uani . . 1.000
    C C64 0.3947(4) 0.9353(3) 0.7823(4) 0.0567(13) Uani . . 1.000
    C C65 0.3739(4) 0.8604(3) 0.6302(4) 0.0487(11) Uani . . 1.000
    C C66 0.3998(3) 0.7171(3) 0.5926(3) 0.0364(10) Uani . . 1.000
    O O11 0.7677(2) 0.6136(2) 0.6656(2) 0.0491(8) Uani . . 1.000
    O O12 0.6097(2) 0.52022(19) 0.7418(2) 0.0388(7) Uani . . 1.000
    N N11 0.7730(3) 0.6229(3) 0.9980(3) 0.0425(9) Uani . . 1.000
    N N12 0.6464(3) 0.6260(3) 1.0145(3) 0.0455(10) Uani . . 1.000
    N N13 0.5370(4) 0.6264(4) 1.0423(4) 0.0715(14) Uani . . 1.000
    C C11 0.7210(3) 0.5944(3) 0.7561(3) 0.0311(9) Uani . . 1.000
    C C12 0.8073(3) 0.6765(2) 0.9020(3) 0.0319(8) Uani . . 1.000
    C C13 0.9694(3) 0.6833(3) 0.9105(3) 0.0355(9) Uani . . 1.000
    C C14 1.0640(3) 0.7758(3) 1.0441(3) 0.0305(9) Uani . . 1.000
    C C15 1.0415(3) 0.9078(3) 1.1071(3) 0.0401(10) Uani . . 1.000
    C C16 1.1350(4) 0.9951(3) 1.2242(3) 0.0485(11) Uani . . 1.000
    C C17 1.2510(4) 0.9514(3) 1.2807(3) 0.0499(11) Uani . . 1.000
    C C18 1.2741(4) 0.8212(4) 1.2207(4) 0.0511(11) Uani . . 1.000
    C C19 1.1817(3) 0.7334(3) 1.1023(3) 0.0381(10) Uani . . 1.000
    O O21 0.2250(2) 0.3996(2) 0.3395(2) 0.0471(8) Uani . . 1.000
    O O22 0.3981(2) 0.4656(2) 0.2568(2) 0.0441(7) Uani . . 1.000
    N N21 0.2214(3) 0.4049(2) 0.0103(3) 0.0397(8) Uani . . 1.000
    N N22 0.3342(3) 0.3547(3) -0.0129(3) 0.0413(9) Uani . . 1.000
    N N23 0.4348(4) 0.3164(3) -0.0464(3) 0.0681(11) Uani . . 1.000
    C C21 0.2724(3) 0.4189(3) 0.2494(3) 0.0314(9) Uani . . 1.000
    C C22 0.1623(3) 0.3814(3) 0.1162(3) 0.0324(9) Uani . . 1.000
    C C23 0.0814(3) 0.2439(3) 0.0665(3) 0.0396(10) Uani . . 1.000
    C C24 -0.0451(3) 0.2037(3) -0.0512(3) 0.0346(9) Uani . . 1.000
    C C25 -0.0806(4) 0.0706(3) -0.1401(3) 0.0511(11) Uani . . 1.000
    C C26 -0.2041(5) 0.0315(4) -0.2444(4) 0.0657(14) Uani . . 1.000
    C C27 -0.2891(4) 0.1231(4) -0.2599(4) 0.0645(14) Uani . . 1.000
    C C28 -0.2552(4) 0.2537(4) -0.1757(3) 0.0520(11) Uani . . 1.000
    C C29 -0.1342(3) 0.2933(3) -0.0713(3) 0.0393(10) Uani . . 1.000
    H H3A 0.69010 0.51810 0.47570 0.0330 Uiso . . 1.000
    H H3B 0.58240 0.47940 0.36060 0.0330 Uiso . . 1.000
    H H31 0.72700 0.53870 0.24980 0.0330 Uiso . . 1.000
    H H32A 0.60230 0.70160 0.36600 0.0400 Uiso . . 1.000
    H H32B 0.71470 0.73700 0.49850 0.0400 Uiso . . 1.000
    H H33A 0.76140 0.89600 0.42160 0.0500 Uiso . . 1.000
    H H33B 0.76390 0.78870 0.28040 0.0500 Uiso . . 1.000
    H H34A 0.99840 0.87490 0.38900 0.0540 Uiso . . 1.000
    H H34B 0.97600 0.84550 0.51080 0.0540 Uiso . . 1.000
    H H35A 1.09550 0.68230 0.37950 0.0480 Uiso . . 1.000
    H H35B 0.97170 0.65020 0.25540 0.0480 Uiso . . 1.000
    H H36A 0.94250 0.49320 0.34190 0.0390 Uiso . . 1.000
    H H36B 0.94040 0.60430 0.48110 0.0390 Uiso . . 1.000
    H H41 0.80300 0.34380 0.38800 0.0350 Uiso . . 1.000
    H H42A 0.75380 0.31410 0.16750 0.0480 Uiso . . 1.000
    H H42B 0.59100 0.27300 0.15530 0.0480 Uiso . . 1.000
    H H43A 0.69580 0.08220 0.06310 0.0630 Uiso . . 1.000
    H H43B 0.81250 0.12480 0.19430 0.0630 Uiso . . 1.000
    H H44A 0.64290 -0.03280 0.18970 0.0670 Uiso . . 1.000
    H H44B 0.52010 0.05000 0.17020 0.0670 Uiso . . 1.000
    H H45A 0.57240 0.08310 0.39310 0.0530 Uiso . . 1.000
    H H45B 0.73440 0.12610 0.40370 0.0530 Uiso . . 1.000
    H H46A 0.62640 0.31460 0.49720 0.0440 Uiso . . 1.000
    H H46B 0.50980 0.27140 0.36590 0.0440 Uiso . . 1.000
    H H5A 0.42170 0.50900 0.64020 0.0330 Uiso . . 1.000
    H H5B 0.31560 0.47200 0.52410 0.0330 Uiso . . 1.000
    H H51 0.27170 0.45450 0.74940 0.0330 Uiso . . 1.000
    H H52A 0.39210 0.28580 0.63230 0.0430 Uiso . . 1.000
    H H52B 0.27790 0.25140 0.50110 0.0430 Uiso . . 1.000
    H H53A 0.22910 0.09720 0.58270 0.0530 Uiso . . 1.000
    H H53B 0.22900 0.20760 0.72280 0.0530 Uiso . . 1.000
    H H54A -0.00830 0.12670 0.61540 0.0530 Uiso . . 1.000
    H H54B 0.01670 0.15090 0.49140 0.0530 Uiso . . 1.000
    H H55A -0.09900 0.32000 0.61790 0.0460 Uiso . . 1.000
    H H55B 0.02260 0.35230 0.74370 0.0460 Uiso . . 1.000
    H H56A 0.06050 0.50420 0.65210 0.0370 Uiso . . 1.000
    H H56B 0.06240 0.38940 0.51520 0.0370 Uiso . . 1.000
    H H61 0.20530 0.64930 0.61340 0.0350 Uiso . . 1.000
    H H62A 0.26200 0.68180 0.83520 0.0440 Uiso . . 1.000
    H H62B 0.42380 0.72130 0.84200 0.0440 Uiso . . 1.000
    H H63A 0.32000 0.91260 0.93380 0.0640 Uiso . . 1.000
    H H63B 0.20140 0.86820 0.80360 0.0640 Uiso . . 1.000
    H H64A 0.37060 1.02300 0.80210 0.0670 Uiso . . 1.000
    H H64B 0.49340 0.94050 0.82230 0.0670 Uiso . . 1.000
    H H65A 0.44000 0.90260 0.59850 0.0590 Uiso . . 1.000
    H H65B 0.27760 0.86320 0.58940 0.0590 Uiso . . 1.000
    H H66A 0.37850 0.67190 0.49710 0.0440 Uiso . . 1.000
    H H66B 0.49850 0.71490 0.62600 0.0440 Uiso . . 1.000
    H H12 0.78290 0.76470 0.93010 0.0380 Uiso . . 1.000
    H H13A 0.99050 0.71180 0.84380 0.0430 Uiso . . 1.000
    H H13B 0.99480 0.59700 0.89110 0.0430 Uiso . . 1.000
    H H15 0.96030 0.93860 1.06900 0.0480 Uiso . . 1.000
    H H16 1.11870 1.08700 1.26500 0.0600 Uiso . . 1.000
    H H17 1.31530 1.01100 1.36080 0.0610 Uiso . . 1.000
    H H18 1.35440 0.79130 1.26040 0.0610 Uiso . . 1.000
    H H19 1.20010 0.64450 1.06090 0.0460 Uiso . . 1.000
    H H22 0.09160 0.44040 0.13710 0.0390 Uiso . . 1.000
    H H23A 0.04570 0.23810 0.13900 0.0470 Uiso . . 1.000
    H H23B 0.14870 0.18250 0.04070 0.0470 Uiso . . 1.000
    H H25 -0.02210 0.00700 -0.13020 0.0610 Uiso . . 1.000
    H H26 -0.22660 -0.05920 -0.30500 0.0790 Uiso . . 1.000
    H H27 -0.37260 0.09500 -0.33020 0.0780 Uiso . . 1.000
    H H28 -0.31350 0.31720 -0.18850 0.0630 Uiso . . 1.000
    H H29 -0.11140 0.38480 -0.01220 0.0470 Uiso . . 1.000
loop_
    _atom_site_aniso_label
    _atom_site_aniso_U_11
    _atom_site_aniso_U_22
    _atom_site_aniso_U_33
    _atom_site_aniso_U_12
    _atom_site_aniso_U_13
    _atom_site_aniso_U_23
    N3 0.0237(13) 0.0331(12) 0.0233(12) 0.0025(9) 0.0043(10) 0.0110(9)
    C31 0.0284(16) 0.0303(14) 0.0259(15) 0.0057(11) 0.0044(12) 0.0134(11)
    C32 0.0329(18) 0.0336(15) 0.0323(17) 0.0068(12) 0.0052(13) 0.0119(12)
    C33 0.059(2) 0.0333(16) 0.0360(18) 0.0120(14) 0.0115(15) 0.0168(13)
    C34 0.054(2) 0.0369(17) 0.045(2) -0.0037(14) 0.0142(16) 0.0176(14)
    C35 0.0359(18) 0.0426(17) 0.047(2) 0.0028(13) 0.0146(15) 0.0223(15)
    C36 0.0290(17) 0.0353(15) 0.0366(17) 0.0059(11) 0.0081(13) 0.0178(12)
    C41 0.0255(16) 0.0281(14) 0.0343(16) 0.0063(11) 0.0046(12) 0.0135(12)
    C42 0.0438(19) 0.0365(16) 0.0362(18) 0.0057(13) 0.0121(14) 0.0113(13)
    C43 0.065(3) 0.0351(17) 0.052(2) 0.0122(15) 0.0177(18) 0.0091(15)
    C44 0.061(2) 0.0345(17) 0.062(2) 0.0024(15) 0.0063(19) 0.0148(16)
    C45 0.040(2) 0.0352(16) 0.060(2) -0.0022(13) 0.0048(16) 0.0254(15)
    C46 0.0305(18) 0.0421(16) 0.0374(18) -0.0009(12) 0.0064(13) 0.0181(13)
    N5 0.0223(13) 0.0294(12) 0.0256(13) 0.0032(9) 0.0025(10) 0.0072(9)
    C51 0.0305(16) 0.0278(14) 0.0223(14) 0.0010(11) 0.0044(12) 0.0094(11)
    C52 0.0336(17) 0.0315(14) 0.0377(18) 0.0078(12) 0.0008(14) 0.0128(12)
    C53 0.060(2) 0.0287(16) 0.0411(19) 0.0034(14) 0.0078(16) 0.0133(13)
    C54 0.051(2) 0.0375(17) 0.043(2) -0.0063(14) 0.0086(16) 0.0179(14)
    C55 0.0343(18) 0.0430(17) 0.0341(17) -0.0029(12) 0.0074(13) 0.0155(13)
    C56 0.0285(17) 0.0341(15) 0.0303(16) 0.0048(12) 0.0071(13) 0.0123(12)
    C61 0.0229(15) 0.0276(14) 0.0329(16) 0.0014(10) 0.0018(12) 0.0104(11)
    C62 0.0392(19) 0.0336(15) 0.0347(17) 0.0061(12) 0.0116(14) 0.0090(12)
    C63 0.061(2) 0.0354(17) 0.052(2) 0.0081(15) 0.0157(18) 0.0044(15)
    C64 0.066(3) 0.0242(16) 0.064(2) -0.0044(15) 0.003(2) 0.0070(15)
    C65 0.052(2) 0.0368(17) 0.056(2) -0.0075(14) 0.0006(17) 0.0234(15)
    C66 0.0337(18) 0.0362(16) 0.0357(17) -0.0028(12) 0.0026(13) 0.0137(13)
    O11 0.0470(15) 0.0621(14) 0.0296(13) -0.0084(10) 0.0006(10) 0.0146(10)
    O12 0.0277(12) 0.0475(11) 0.0348(12) -0.0011(9) 0.0002(9) 0.0135(9)
    N11 0.0335(16) 0.0633(16) 0.0313(14) 0.0057(11) 0.0038(12) 0.0214(12)
    N12 0.0406(18) 0.0622(17) 0.0338(15) -0.0010(12) 0.0054(13) 0.0216(12)
    N13 0.046(2) 0.119(3) 0.066(2) 0.0054(17) 0.0227(16) 0.051(2)
    C11 0.0289(17) 0.0361(15) 0.0250(16) 0.0086(12) 0.0033(13) 0.0094(12)
    C12 0.0291(15) 0.0352(14) 0.0267(14) 0.0051(11) 0.0053(11) 0.0079(11)
    C13 0.0290(15) 0.0387(15) 0.0314(15) 0.0051(11) 0.0064(12) 0.0065(12)
    C14 0.0272(15) 0.0356(15) 0.0283(15) 0.0015(11) 0.0104(12) 0.0111(12)
    C15 0.0409(19) 0.0384(16) 0.0367(17) 0.0076(13) 0.0053(14) 0.0119(13)
    C16 0.054(2) 0.0409(17) 0.0399(18) 0.0009(14) 0.0090(16) 0.0064(13)
    C17 0.042(2) 0.054(2) 0.0346(18) -0.0097(15) 0.0011(15) 0.0028(15)
    C18 0.0332(19) 0.072(2) 0.049(2) 0.0100(16) 0.0033(15) 0.0276(17)
    C19 0.0335(18) 0.0418(16) 0.0377(17) 0.0096(13) 0.0079(14) 0.0141(13)
    O21 0.0435(14) 0.0676(14) 0.0264(12) -0.0018(10) 0.0035(10) 0.0178(10)
    O22 0.0272(12) 0.0612(13) 0.0365(13) 0.0024(9) -0.0020(9) 0.0161(10)
    N21 0.0338(15) 0.0503(14) 0.0363(14) 0.0057(11) 0.0060(11) 0.0195(11)
    N22 0.0362(16) 0.0554(16) 0.0290(14) 0.0072(12) 0.0063(12) 0.0140(11)
    N23 0.052(2) 0.107(2) 0.0491(19) 0.0277(18) 0.0226(15) 0.0289(17)
    C21 0.0283(17) 0.0319(14) 0.0288(16) 0.0083(11) 0.0049(13) 0.0068(12)
    C22 0.0266(16) 0.0398(15) 0.0281(14) 0.0046(11) 0.0049(11) 0.0114(12)
    C23 0.0413(18) 0.0367(15) 0.0386(17) 0.0017(12) 0.0013(14) 0.0164(13)
    C24 0.0322(17) 0.0389(16) 0.0279(16) -0.0076(12) 0.0060(12) 0.0102(12)
    C25 0.057(2) 0.0448(18) 0.040(2) -0.0065(15) 0.0159(17) 0.0045(15)
    C26 0.074(3) 0.058(2) 0.0340(19) -0.031(2) 0.0090(19) -0.0081(16)
    C27 0.043(2) 0.094(3) 0.046(2) -0.023(2) -0.0047(17) 0.027(2)
    C28 0.0344(19) 0.080(2) 0.0446(19) -0.0069(16) 0.0025(15) 0.0325(18)
    C29 0.0322(17) 0.0500(17) 0.0338(16) -0.0036(13) 0.0020(13) 0.0181(13)
_geom_special_details
;
Bond distances, angles <i>etc</i>. have been calculated using the rounded
fractional coordinates. All su's are estimated from the variances of the
(full) variance-covariance matrix. The cell e.s.d.'s are taken into account in
the estimation of distances, angles and torsion angles
;
loop_
    _geom_bond_atom_site_label_1
    _geom_bond_atom_site_label_2
    _geom_bond_site_symmetry_1
    _geom_bond_site_symmetry_2
    _geom_bond_distance
    _geom_bond_publ_flag
    O11 C11 . . 1.247(4) no
    O12 C11 . . 1.249(4) no
    O21 C21 . . 1.247(4) no
    O22 C21 . . 1.249(4) no
    N3 C41 . . 1.503(4) no
    N3 C31 . . 1.503(4) no
    N3 H3A . . 0.8500 no
    N3 H3B . . 0.8500 no
    N5 C61 . . 1.504(4) no
    N5 C51 . . 1.500(4) no
    N5 H5A . . 0.8500 no
    N5 H5B . . 0.8500 no
    N11 C12 . . 1.477(4) no
    N11 N12 . . 1.242(4) no
    N12 N13 . . 1.129(5) no
    N21 N22 . . 1.246(4) no
    N21 C22 . . 1.485(4) no
    N22 N23 . . 1.122(5) no
    C31 C32 . . 1.525(4) no
    C31 C36 . . 1.515(4) no
    C32 C33 . . 1.531(5) no
    C33 C34 . . 1.516(5) no
    C34 C35 . . 1.517(5) no
    C35 C36 . . 1.526(5) no
    C41 C46 . . 1.524(4) no
    C41 C42 . . 1.516(4) no
    C42 C43 . . 1.528(5) no
    C43 C44 . . 1.512(5) no
    C44 C45 . . 1.518(6) no
    C45 C46 . . 1.523(5) no
    C31 H31 . . 0.9500 no
    C32 H32B . . 0.9500 no
    C32 H32A . . 0.9500 no
    C33 H33A . . 0.9500 no
    C33 H33B . . 0.9500 no
    C34 H34B . . 0.9500 no
    C34 H34A . . 0.9600 no
    C35 H35A . . 0.9500 no
    C35 H35B . . 0.9500 no
    C36 H36A . . 0.9500 no
    C36 H36B . . 0.9500 no
    C41 H41 . . 0.9500 no
    C42 H42A . . 0.9600 no
    C42 H42B . . 0.9500 no
    C43 H43B . . 0.9500 no
    C43 H43A . . 0.9500 no
    C44 H44B . . 0.9500 no
    C44 H44A . . 0.9500 no
    C45 H45A . . 0.9400 no
    C45 H45B . . 0.9500 no
    C46 H46A . . 0.9500 no
    C46 H46B . . 0.9500 no
    C51 C52 . . 1.527(4) no
    C51 C56 . . 1.516(4) no
    C52 C53 . . 1.521(5) no
    C53 C54 . . 1.524(5) no
    C54 C55 . . 1.518(5) no
    C55 C56 . . 1.526(5) no
    C61 C66 . . 1.532(4) no
    C61 C62 . . 1.515(4) no
    C62 C63 . . 1.525(5) no
    C63 C64 . . 1.511(5) no
    C64 C65 . . 1.527(6) no
    C65 C66 . . 1.516(5) no
    C51 H51 . . 0.9500 no
    C52 H52B . . 0.9500 no
    C52 H52A . . 0.9500 no
    C53 H53B . . 0.9500 no
    C53 H53A . . 0.9500 no
    C54 H54B . . 0.9500 no
    C54 H54A . . 0.9400 no
    C55 H55A . . 0.9500 no
    C55 H55B . . 0.9500 no
    C56 H56B . . 0.9500 no
    C56 H56A . . 0.9500 no
    C61 H61 . . 0.9500 no
    C62 H62A . . 0.9400 no
    C62 H62B . . 0.9500 no
    C63 H63A . . 0.9500 no
    C63 H63B . . 0.9500 no
    C64 H64A . . 0.9500 no
    C64 H64B . . 0.9500 no
    C65 H65A . . 0.9500 no
    C65 H65B . . 0.9500 no
    C66 H66B . . 0.9500 no
    C66 H66A . . 0.9500 no
    C11 C12 . . 1.555(4) no
    C12 C13 . . 1.516(4) no
    C13 C14 . . 1.516(4) no
    C14 C15 . . 1.394(5) no
    C14 C19 . . 1.384(4) no
    C15 C16 . . 1.389(4) no
    C16 C17 . . 1.372(5) no
    C17 C18 . . 1.375(6) no
    C18 C19 . . 1.394(5) no
    C12 H12 . . 0.9500 no
    C13 H13B . . 0.9500 no
    C13 H13A . . 0.9600 no
    C15 H15 . . 0.9500 no
    C16 H16 . . 0.9700 no
    C17 H17 . . 0.9500 no
    C18 H18 . . 0.9500 no
    C19 H19 . . 0.9500 no
    C21 C22 . . 1.542(4) no
    C22 C23 . . 1.511(5) no
    C23 C24 . . 1.510(4) no
    C24 C25 . . 1.395(5) no
    C24 C29 . . 1.390(5) no
    C25 C26 . . 1.406(6) no
    C26 C27 . . 1.368(7) no
    C27 C28 . . 1.360(6) no
    C28 C29 . . 1.391(4) no
    C22 H22 . . 0.9500 no
    C23 H23A . . 0.9500 no
    C23 H23B . . 0.9500 no
    C25 H25 . . 0.9400 no
    C26 H26 . . 0.9500 no
    C27 H27 . . 0.9500 no
    C28 H28 . . 0.9500 no
    C29 H29 . . 0.9500 no
loop_
    _geom_contact_atom_site_label_1
    _geom_contact_atom_site_label_2
    _geom_contact_distance
    _geom_contact_site_symmetry_1
    _geom_contact_site_symmetry_2
    _geom_contact_publ_flag
    O11 C32 3.419(4) . . no
    O11 N3 2.765(3) . . no
    O11 C31 3.369(4) . . no
    O12 N5 2.741(3) . . no
    O12 C51 3.395(3) . . no
    O12 N11 2.739(4) . . no
    O12 N12 2.724(4) . . no
    O21 C56 3.416(4) . . no
    O21 N5 2.725(3) . . no
    O21 C51 3.370(4) . . no
    O21 C61 3.390(4) . . no
    O22 N3 2.712(3) . . no
    O22 N21 2.751(4) . . no
    O22 C31 3.337(3) . . no
    O22 N23 3.195(4) . . no
    O22 N22 2.685(4) . . no
    O11 H13A 2.4800 . . no
    O11 H32B 2.7000 . . no
    O11 H66B 2.8700 . . no
    O11 H36B 2.8000 . . no
    O11 H3A 1.9300 . . no
    O12 H5A 1.9000 . . no
    O12 H46A 2.8000 . . no
    O12 H28 2.7400 . 1_656 no
    O12 H62B 2.8900 . . no
    O21 H36A 2.9100 . 1_455 no
    O21 H23A 2.5100 . . no
    O21 H52B 2.8700 . . no
    O21 H56B 2.7100 . . no
    O21 H5B 1.9000 . . no
    O22 H3B 1.8800 . . no
    O22 H32A 2.8700 . . no
    O22 H42B 2.8900 . . no
    O22 H66A 2.7800 . . no
    N3 O22 2.712(3) . . no
    N3 O11 2.765(3) . . no
    N5 O21 2.725(3) . . no
    N5 O12 2.741(3) . . no
    N11 O12 2.739(4) . . no
    N12 O12 2.724(4) . . no
    N13 N23 3.217(6) . 1_556 no
    N13 N22 3.265(6) . 1_556 no
    N21 C29 3.364(4) . . no
    N21 O22 2.751(4) . . no
    N21 C19 3.424(4) . 1_454 no
    N22 N13 3.265(6) . 1_554 no
    N22 O22 2.685(4) . . no
    N23 O22 3.195(4) . . no
    N23 N13 3.217(6) . 1_554 no
    N11 H29 2.8700 . 1_656 no
    N12 H33B 2.7600 . 1_556 no
    N13 H62B 2.8800 . . no
    N21 H19 2.5100 . 1_454 no
    N22 H23B 2.8200 . . no
    N22 H53B 2.7000 . 1_554 no
    N23 H53B 2.7200 . 1_554 no
    N23 H42B 2.6800 . . no
    C19 N21 3.424(4) . 1_656 no
    C28 C55 3.582(5) . 1_554 no
    C29 N21 3.364(4) . . no
    C31 O22 3.337(3) . . no
    C31 O11 3.369(4) . . no
    C32 O11 3.419(4) . . no
    C36 C42 3.567(5) . . no
    C42 C36 3.567(5) . . no
    C51 O12 3.395(3) . . no
    C51 O21 3.370(4) . . no
    C55 C28 3.582(5) . 1_556 no
    C56 O21 3.416(4) . . no
    C61 O21 3.390(4) . . no
    C11 H66B 3.0000 . . no
    C11 H3A 2.8300 . . no
    C11 H5A 2.8400 . . no
    C12 H15 2.8900 . . no
    C13 H62A 3.0200 . 1_655 no
    C13 H56A 3.0700 . 1_655 no
    C15 H12 2.8000 . . no
    C16 H34A 3.0500 . 1_556 no
    C17 H34A 3.0700 . 1_556 no
    C19 H62A 3.0200 . 1_655 no
    C21 H3B 2.9100 . . no
    C21 H66A 3.0100 . . no
    C21 H5B 2.8100 . . no
    C22 H29 2.7400 . . no
    C26 H54A 3.0100 . 1_554 no
    C29 H42A 2.9500 . 1_455 no
    C29 H22 2.7400 . . no
    C29 H55B 2.9700 . 1_554 no
    C31 H42A 2.7500 . . no
    C35 H22 3.0700 . 1_655 no
    C36 H42A 3.0700 . . no
    C36 H41 2.7500 . . no
    C41 H36A 2.7600 . . no
    C42 H31 2.7800 . . no
    C42 H36A 3.0800 . . no
    C51 H62A 2.7800 . . no
    C56 H61 2.7400 . . no
    C61 H56A 2.7400 . . no
    C62 H51 2.7900 . . no
    H3A H46A 2.4100 . . no
    H3A H36B 2.4900 . . no
    H3A O11 1.9300 . . no
    H3A C11 2.8300 . . no
    H3A H32B 2.3300 . . no
    H3B H46B 2.3900 . . no
    H3B C21 2.9100 . . no
    H3B H32A 2.4300 . . no
    H3B O22 1.8800 . . no
    H3B H42B 2.5300 . . no
    H5A H52A 2.4400 . . no
    H5A H62B 2.5200 . . no
    H5A C11 2.8400 . . no
    H5A O12 1.9000 . . no
    H5A H66B 2.4300 . . no
    H5B H66A 2.4000 . . no
    H5B O21 1.9000 . . no
    H5B C21 2.8100 . . no
    H5B H52B 2.3500 . . no
    H5B H56B 2.4900 . . no
    H12 C15 2.8000 . . no
    H12 H15 2.3100 . . no
    H13A O11 2.4800 . . no
    H13B H19 2.3300 . . no
    H15 C12 2.8900 . . no
    H15 H12 2.3100 . . no
    H17 H45A 2.4400 . 1_666 no
    H17 H53A 2.5600 . 1_666 no
    H17 H52B 2.5800 . 1_666 no
    H19 H13B 2.3300 . . no
    H19 N21 2.5100 . 1_656 no
    H22 C35 3.0700 . 1_455 no
    H22 H29 2.1900 . . no
    H22 C29 2.7400 . . no
    H23A O21 2.5100 . . no
    H23B H25 2.3900 . . no
    H23B N22 2.8200 . . no
    H25 H23B 2.3900 . . no
    H26 H32B 2.3900 . 1_444 no
    H27 H65A 2.4700 . 1_444 no
    H28 O12 2.7400 . 1_454 no
    H29 N11 2.8700 . 1_454 no
    H29 C22 2.7400 . . no
    H29 H22 2.1900 . . no
    H31 H35B 2.5500 . . no
    H31 H42A 2.3300 . . no
    H31 C42 2.7800 . . no
    H32A H3B 2.4300 . . no
    H32A O22 2.8700 . . no
    H32B H26 2.3900 . 1_666 no
    H32B O11 2.7000 . . no
    H32B H3A 2.3300 . . no
    H33B N12 2.7600 . 1_554 no
    H33B H35B 2.5400 . . no
    H34A C17 3.0700 . 1_554 no
    H34A C16 3.0500 . 1_554 no
    H34B H36B 2.5500 . . no
    H35B H31 2.5500 . . no
    H35B H33B 2.5400 . . no
    H36A O21 2.9100 . 1_655 no
    H36A C41 2.7600 . . no
    H36A H41 2.3300 . . no
    H36A C42 3.0800 . . no
    H36A H42A 2.5100 . . no
    H36B H3A 2.4900 . . no
    H36B O11 2.8000 . . no
    H36B H61 2.5900 . 1_655 no
    H36B H34B 2.5500 . . no
    H41 H36A 2.3300 . . no
    H41 H43B 2.5400 . . no
    H41 H45B 2.5400 . . no
    H41 C36 2.7500 . . no
    H41 H56B 2.5300 . 1_655 no
    H42A H31 2.3300 . . no
    H42A C29 2.9500 . 1_655 no
    H42A C31 2.7500 . . no
    H42A H36A 2.5100 . . no
    H42A C36 3.0700 . . no
    H42B O22 2.8900 . . no
    H42B N23 2.6800 . . no
    H42B H3B 2.5300 . . no
    H42B H44B 2.6000 . . no
    H42B H46B 2.5800 . . no
    H43B H41 2.5400 . . no
    H43B H45B 2.5500 . . no
    H44B H42B 2.6000 . . no
    H44B H46B 2.5700 . . no
    H45A H17 2.4400 . 1_444 no
    H45B H43B 2.5500 . . no
    H45B H41 2.5400 . . no
    H46A O12 2.8000 . . no
    H46A H3A 2.4100 . . no
    H46B H3B 2.3900 . . no
    H46B H44B 2.5700 . . no
    H46B H42B 2.5800 . . no
    H51 H55B 2.5400 . . no
    H51 H62A 2.3200 . . no
    H51 C62 2.7900 . . no
    H52A H5A 2.4400 . . no
    H52B H5B 2.3500 . . no
    H52B O21 2.8700 . . no
    H52B H56B 2.5900 . . no
    H52B H17 2.5800 . 1_444 no
    H53A H17 2.5600 . 1_444 no
    H53B N23 2.7200 . 1_556 no
    H53B N22 2.7000 . 1_556 no
    H53B H55B 2.5700 . . no
    H54A C26 3.0100 . 1_556 no
    H54B H56B 2.5500 . . no
    H55B H53B 2.5700 . . no
    H55B C29 2.9700 . 1_556 no
    H55B H51 2.5400 . . no
    H56A C13 3.0700 . 1_455 no
    H56A C61 2.7400 . . no
    H56A H61 2.2700 . . no
    H56B O21 2.7100 . . no
    H56B H54B 2.5500 . . no
    H56B H52B 2.5900 . . no
    H56B H41 2.5300 . 1_455 no
    H56B H5B 2.4900 . . no
    H61 H63B 2.5100 . . no
    H61 H56A 2.2700 . . no
    H61 H36B 2.5900 . 1_455 no
    H61 H65B 2.5600 . . no
    H61 C56 2.7400 . . no
    H62A C13 3.0200 . 1_455 no
    H62A C19 3.0200 . 1_455 no
    H62A C51 2.7800 . . no
    H62A H51 2.3200 . . no
    H62B H66B 2.5800 . . no
    H62B H5A 2.5200 . . no
    H62B H64B 2.5800 . . no
    H62B O12 2.8900 . . no
    H62B N13 2.8800 . . no
    H63B H61 2.5100 . . no
    H63B H65B 2.5800 . . no
    H64B H66B 2.5900 . . no
    H64B H62B 2.5800 . . no
    H65A H27 2.4700 . 1_666 no
    H65B H63B 2.5800 . . no
    H65B H61 2.5600 . . no
    H66A O22 2.7800 . . no
    H66A C21 3.0100 . . no
    H66A H5B 2.4000 . . no
    H66B H64B 2.5900 . . no
    H66B H5A 2.4300 . . no
    H66B H62B 2.5800 . . no
    H66B O11 2.8700 . . no
    H66B C11 3.0000 . . no
loop_
    _geom_angle_atom_site_label_1
    _geom_angle_atom_site_label_2
    _geom_angle_atom_site_label_3
    _geom_angle_site_symmetry_1
    _geom_angle_site_symmetry_2
    _geom_angle_site_symmetry_3
    _geom_angle
    _geom_angle_publ_flag
    C31 N3 C41 . . . 118.1(2) no
    C41 N3 H3A . . . 108.00 no
    C31 N3 H3A . . . 107.00 no
    C31 N3 H3B . . . 107.00 no
    C41 N3 H3B . . . 107.00 no
    H3A N3 H3B . . . 110.00 no
    C51 N5 C61 . . . 117.9(2) no
    C51 N5 H5B . . . 108.00 no
    C51 N5 H5A . . . 108.00 no
    C61 N5 H5B . . . 107.00 no
    H5A N5 H5B . . . 109.00 no
    C61 N5 H5A . . . 107.00 no
    N12 N11 C12 . . . 115.4(3) no
    N11 N12 N13 . . . 172.1(4) no
    N22 N21 C22 . . . 114.4(3) no
    N21 N22 N23 . . . 170.7(4) no
    N3 C31 C36 . . . 111.2(2) no
    C32 C31 C36 . . . 112.1(2) no
    N3 C31 C32 . . . 107.5(2) no
    C31 C32 C33 . . . 111.6(2) no
    C32 C33 C34 . . . 112.3(3) no
    C33 C34 C35 . . . 110.2(3) no
    C34 C35 C36 . . . 111.1(3) no
    C31 C36 C35 . . . 110.5(3) no
    N3 C41 C42 . . . 112.2(2) no
    N3 C41 C46 . . . 108.4(2) no
    C42 C41 C46 . . . 111.4(2) no
    C41 C42 C43 . . . 110.4(3) no
    C42 C43 C44 . . . 111.9(3) no
    C43 C44 C45 . . . 110.7(3) no
    C44 C45 C46 . . . 111.2(3) no
    C41 C46 C45 . . . 110.6(2) no
    N3 C31 H31 . . . 109.00 no
    C36 C31 H31 . . . 109.00 no
    C32 C31 H31 . . . 108.00 no
    H32A C32 H32B . . . 109.00 no
    C31 C32 H32A . . . 109.00 no
    C33 C32 H32A . . . 109.00 no
    C33 C32 H32B . . . 109.00 no
    C31 C32 H32B . . . 109.00 no
    C34 C33 H33B . . . 109.00 no
    C32 C33 H33A . . . 109.00 no
    C32 C33 H33B . . . 109.00 no
    H33A C33 H33B . . . 109.00 no
    C34 C33 H33A . . . 109.00 no
    H34A C34 H34B . . . 109.00 no
    C33 C34 H34B . . . 109.00 no
    C35 C34 H34B . . . 110.00 no
    C33 C34 H34A . . . 109.00 no
    C35 C34 H34A . . . 109.00 no
    C34 C35 H35A . . . 109.00 no
    C36 C35 H35B . . . 109.00 no
    C36 C35 H35A . . . 109.00 no
    C34 C35 H35B . . . 109.00 no
    H35A C35 H35B . . . 109.00 no
    C31 C36 H36B . . . 109.00 no
    H36A C36 H36B . . . 110.00 no
    C35 C36 H36B . . . 109.00 no
    C31 C36 H36A . . . 109.00 no
    C35 C36 H36A . . . 109.00 no
    C46 C41 H41 . . . 109.00 no
    N3 C41 H41 . . . 108.00 no
    C42 C41 H41 . . . 108.00 no
    C43 C42 H42A . . . 109.00 no
    C41 C42 H42B . . . 109.00 no
    H42A C42 H42B . . . 109.00 no
    C43 C42 H42B . . . 110.00 no
    C41 C42 H42A . . . 109.00 no
    C42 C43 H43A . . . 109.00 no
    H43A C43 H43B . . . 109.00 no
    C42 C43 H43B . . . 109.00 no
    C44 C43 H43B . . . 109.00 no
    C44 C43 H43A . . . 109.00 no
    C45 C44 H44A . . . 110.00 no
    C43 C44 H44B . . . 109.00 no
    C45 C44 H44B . . . 109.00 no
    H44A C44 H44B . . . 110.00 no
    C43 C44 H44A . . . 109.00 no
    C46 C45 H45A . . . 109.00 no
    C46 C45 H45B . . . 109.00 no
    H45A C45 H45B . . . 110.00 no
    C44 C45 H45B . . . 109.00 no
    C44 C45 H45A . . . 109.00 no
    C41 C46 H46A . . . 109.00 no
    C41 C46 H46B . . . 109.00 no
    C45 C46 H46A . . . 110.00 no
    C45 C46 H46B . . . 109.00 no
    H46A C46 H46B . . . 110.00 no
    N5 C51 C52 . . . 108.1(2) no
    C52 C51 C56 . . . 111.2(2) no
    N5 C51 C56 . . . 111.3(2) no
    C51 C52 C53 . . . 111.8(2) no
    C52 C53 C54 . . . 111.9(3) no
    C53 C54 C55 . . . 110.5(3) no
    C54 C55 C56 . . . 111.0(3) no
    C51 C56 C55 . . . 110.7(3) no
    N5 C61 C66 . . . 108.5(2) no
    N5 C61 C62 . . . 112.3(2) no
    C62 C61 C66 . . . 111.1(2) no
    C61 C62 C63 . . . 110.1(3) no
    C62 C63 C64 . . . 111.5(3) no
    C63 C64 C65 . . . 111.2(3) no
    C64 C65 C66 . . . 111.0(3) no
    C61 C66 C65 . . . 110.9(3) no
    C56 C51 H51 . . . 109.00 no
    C52 C51 H51 . . . 109.00 no
    N5 C51 H51 . . . 108.00 no
    C53 C52 H52A . . . 109.00 no
    C51 C52 H52B . . . 109.00 no
    C51 C52 H52A . . . 109.00 no
    H52A C52 H52B . . . 109.00 no
    C53 C52 H52B . . . 109.00 no
    C52 C53 H53B . . . 108.00 no
    H53A C53 H53B . . . 110.00 no
    C52 C53 H53A . . . 109.00 no
    C54 C53 H53A . . . 109.00 no
    C54 C53 H53B . . . 109.00 no
    H54A C54 H54B . . . 110.00 no
    C55 C54 H54A . . . 109.00 no
    C55 C54 H54B . . . 109.00 no
    C53 C54 H54A . . . 109.00 no
    C53 C54 H54B . . . 109.00 no
    C56 C55 H55A . . . 109.00 no
    C54 C55 H55B . . . 109.00 no
    C54 C55 H55A . . . 109.00 no
    H55A C55 H55B . . . 110.00 no
    C56 C55 H55B . . . 109.00 no
    C51 C56 H56B . . . 109.00 no
    H56A C56 H56B . . . 109.00 no
    C51 C56 H56A . . . 109.00 no
    C55 C56 H56A . . . 110.00 no
    C55 C56 H56B . . . 109.00 no
    C66 C61 H61 . . . 108.00 no
    C62 C61 H61 . . . 108.00 no
    N5 C61 H61 . . . 108.00 no
    C63 C62 H62A . . . 109.00 no
    C61 C62 H62A . . . 109.00 no
    C61 C62 H62B . . . 109.00 no
    H62A C62 H62B . . . 110.00 no
    C63 C62 H62B . . . 109.00 no
    C62 C63 H63B . . . 109.00 no
    H63A C63 H63B . . . 110.00 no
    C62 C63 H63A . . . 109.00 no
    C64 C63 H63B . . . 109.00 no
    C64 C63 H63A . . . 109.00 no
    C65 C64 H64B . . . 109.00 no
    C65 C64 H64A . . . 109.00 no
    C63 C64 H64B . . . 110.00 no
    C63 C64 H64A . . . 109.00 no
    H64A C64 H64B . . . 109.00 no
    C66 C65 H65A . . . 109.00 no
    C64 C65 H65A . . . 109.00 no
    C64 C65 H65B . . . 109.00 no
    H65A C65 H65B . . . 109.00 no
    C66 C65 H65B . . . 109.00 no
    C61 C66 H66B . . . 110.00 no
    H66A C66 H66B . . . 109.00 no
    C61 C66 H66A . . . 109.00 no
    C65 C66 H66B . . . 109.00 no
    C65 C66 H66A . . . 109.00 no
    O11 C11 C12 . . . 116.1(3) no
    O11 C11 O12 . . . 126.7(3) no
    O12 C11 C12 . . . 117.1(3) no
    C11 C12 C13 . . . 111.9(2) no
    N11 C12 C11 . . . 112.8(2) no
    N11 C12 C13 . . . 107.7(2) no
    C12 C13 C14 . . . 116.4(2) no
    C13 C14 C15 . . . 121.3(3) no
    C13 C14 C19 . . . 120.5(3) no
    C15 C14 C19 . . . 118.1(3) no
    C14 C15 C16 . . . 121.2(3) no
    C15 C16 C17 . . . 120.0(3) no
    C16 C17 C18 . . . 119.7(3) no
    C17 C18 C19 . . . 120.7(4) no
    C14 C19 C18 . . . 120.4(3) no
    C13 C12 H12 . . . 108.00 no
    N11 C12 H12 . . . 108.00 no
    C11 C12 H12 . . . 108.00 no
    C14 C13 H13A . . . 108.00 no
    C14 C13 H13B . . . 108.00 no
    H13A C13 H13B . . . 110.00 no
    C12 C13 H13A . . . 108.00 no
    C12 C13 H13B . . . 108.00 no
    C14 C15 H15 . . . 119.00 no
    C16 C15 H15 . . . 120.00 no
    C15 C16 H16 . . . 120.00 no
    C17 C16 H16 . . . 120.00 no
    C18 C17 H17 . . . 120.00 no
    C16 C17 H17 . . . 120.00 no
    C17 C18 H18 . . . 119.00 no
    C19 C18 H18 . . . 120.00 no
    C18 C19 H19 . . . 120.00 no
    C14 C19 H19 . . . 120.00 no
    O21 C21 O22 . . . 126.8(3) no
    O21 C21 C22 . . . 115.7(3) no
    O22 C21 C22 . . . 117.6(3) no
    N21 C22 C21 . . . 114.7(2) no
    N21 C22 C23 . . . 112.9(2) no
    C21 C22 C23 . . . 112.2(3) no
    C22 C23 C24 . . . 117.1(3) no
    C23 C24 C25 . . . 119.6(3) no
    C23 C24 C29 . . . 122.6(3) no
    C25 C24 C29 . . . 117.7(3) no
    C24 C25 C26 . . . 119.7(3) no
    C25 C26 C27 . . . 120.5(4) no
    C26 C27 C28 . . . 120.7(4) no
    C27 C28 C29 . . . 119.2(4) no
    C24 C29 C28 . . . 122.1(3) no
    N21 C22 H22 . . . 105.00 no
    C21 C22 H22 . . . 106.00 no
    C23 C22 H22 . . . 106.00 no
    C22 C23 H23A . . . 107.00 no
    C22 C23 H23B . . . 107.00 no
    C24 C23 H23A . . . 107.00 no
    C24 C23 H23B . . . 107.00 no
    H23A C23 H23B . . . 110.00 no
    C24 C25 H25 . . . 120.00 no
    C26 C25 H25 . . . 120.00 no
    C25 C26 H26 . . . 119.00 no
    C27 C26 H26 . . . 120.00 no
    C26 C27 H27 . . . 119.00 no
    C28 C27 H27 . . . 120.00 no
    C27 C28 H28 . . . 120.00 no
    C29 C28 H28 . . . 121.00 no
    C24 C29 H29 . . . 119.00 no
    C28 C29 H29 . . . 119.00 no
loop_
    _geom_torsion_atom_site_label_1
    _geom_torsion_atom_site_label_2
    _geom_torsion_atom_site_label_3
    _geom_torsion_atom_site_label_4
    _geom_torsion_site_symmetry_1
    _geom_torsion_site_symmetry_2
    _geom_torsion_site_symmetry_3
    _geom_torsion_site_symmetry_4
    _geom_torsion
    _geom_torsion_publ_flag
    C41 N3 C31 C32 . . . . -178.6(2) no
    C41 N3 C31 C36 . . . . -55.6(3) no
    C31 N3 C41 C42 . . . . -55.0(3) no
    C31 N3 C41 C46 . . . . -178.4(2) no
    C51 N5 C61 C66 . . . . -179.0(2) no
    C51 N5 C61 C62 . . . . 57.8(3) no
    C61 N5 C51 C56 . . . . 55.8(3) no
    C61 N5 C51 C52 . . . . 178.1(2) no
    N12 N11 C12 C13 . . . . 171.8(3) no
    N12 N11 C12 C11 . . . . -64.3(4) no
    N22 N21 C22 C21 . . . . 52.0(4) no
    N22 N21 C22 C23 . . . . -78.2(3) no
    C32 C31 C36 C35 . . . . -55.0(3) no
    N3 C31 C36 C35 . . . . -175.3(2) no
    N3 C31 C32 C33 . . . . 174.8(2) no
    C36 C31 C32 C33 . . . . 52.3(3) no
    C31 C32 C33 C34 . . . . -52.4(3) no
    C32 C33 C34 C35 . . . . 55.2(3) no
    C33 C34 C35 C36 . . . . -58.0(3) no
    C34 C35 C36 C31 . . . . 58.1(3) no
    N3 C41 C42 C43 . . . . -177.3(2) no
    C42 C41 C46 C45 . . . . 56.3(3) no
    N3 C41 C46 C45 . . . . -179.8(2) no
    C46 C41 C42 C43 . . . . -55.6(3) no
    C41 C42 C43 C44 . . . . 55.7(4) no
    C42 C43 C44 C45 . . . . -56.0(4) no
    C43 C44 C45 C46 . . . . 56.2(4) no
    C44 C45 C46 C41 . . . . -56.4(3) no
    N5 C51 C56 C55 . . . . 176.5(2) no
    C52 C51 C56 C55 . . . . 56.0(3) no
    C56 C51 C52 C53 . . . . -53.9(3) no
    N5 C51 C52 C53 . . . . -176.3(2) no
    C51 C52 C53 C54 . . . . 53.4(3) no
    C52 C53 C54 C55 . . . . -54.8(3) no
    C53 C54 C55 C56 . . . . 57.0(3) no
    C54 C55 C56 C51 . . . . -58.0(3) no
    N5 C61 C66 C65 . . . . 179.4(2) no
    C62 C61 C66 C65 . . . . -56.7(3) no
    C66 C61 C62 C63 . . . . 56.8(3) no
    N5 C61 C62 C63 . . . . 178.5(2) no
    C61 C62 C63 C64 . . . . -56.8(4) no
    C62 C63 C64 C65 . . . . 56.1(4) no
    C63 C64 C65 C66 . . . . -55.2(4) no
    C64 C65 C66 C61 . . . . 55.2(4) no
    O11 C11 C12 C13 . . . . -42.0(4) no
    O11 C11 C12 N11 . . . . -163.7(3) no
    O12 C11 C12 C13 . . . . 140.6(3) no
    O12 C11 C12 N11 . . . . 19.0(4) no
    C11 C12 C13 C14 . . . . 172.1(3) no
    N11 C12 C13 C14 . . . . -63.4(4) no
    C12 C13 C14 C15 . . . . -51.7(4) no
    C12 C13 C14 C19 . . . . 132.8(3) no
    C13 C14 C15 C16 . . . . -175.0(3) no
    C19 C14 C15 C16 . . . . 0.7(5) no
    C13 C14 C19 C18 . . . . 175.8(3) no
    C15 C14 C19 C18 . . . . 0.1(5) no
    C14 C15 C16 C17 . . . . -0.8(5) no
    C15 C16 C17 C18 . . . . 0.1(5) no
    C16 C17 C18 C19 . . . . 0.6(6) no
    C17 C18 C19 C14 . . . . -0.8(6) no
    O21 C21 C22 N21 . . . . -179.8(3) no
    O22 C21 C22 N21 . . . . 0.6(4) no
    O22 C21 C22 C23 . . . . 131.1(3) no
    O21 C21 C22 C23 . . . . -49.3(4) no
    N21 C22 C23 C24 . . . . -57.7(3) no
    C21 C22 C23 C24 . . . . 170.9(2) no
    C22 C23 C24 C29 . . . . -33.7(4) no
    C22 C23 C24 C25 . . . . 150.0(3) no
    C23 C24 C25 C26 . . . . 175.7(3) no
    C23 C24 C29 C28 . . . . -176.3(3) no
    C25 C24 C29 C28 . . . . 0.1(5) no
    C29 C24 C25 C26 . . . . -0.8(5) no
    C24 C25 C26 C27 . . . . 0.5(6) no
    C25 C26 C27 C28 . . . . 0.6(6) no
    C26 C27 C28 C29 . . . . -1.3(6) no
    C27 C28 C29 C24 . . . . 1.0(5) no
loop_
    _geom_hbond_atom_site_label_D
    _geom_hbond_atom_site_label_H
    _geom_hbond_atom_site_label_A
    _geom_hbond_site_symmetry_A
    _geom_hbond_distance_DH
    _geom_hbond_distance_HA
    _geom_hbond_distance_DA
    _geom_hbond_angle_DHA
    _geom_hbond_publ_flag
    N3 H3A O11 . 0.85 1.93 2.765(3) 168 yes
    N3 H3B O22 . 0.85 1.88 2.712(3) 167 yes
    N5 H5A O12 . 0.85 1.90 2.741(3) 168 yes
    N5 H5B O21 . 0.85 1.90 2.725(3) 164 yes
