# Supplementary material for: Dicyclo­hexyl­ammonium (S)-2-azido-3-phenyl­propano­ate
Source: Acta Crystallogr Sect E Struct Rep Online. 2012 Jun 13;68(Pt 7):o2050. doi: 10.1107/S1600536812025536 (PMC3393318; doi:10.1107/S1600536812025536)
Supplement: Supplementary file 2 [file e-68-o2050-Isup2.hkl]

# 
# h,k,l, Fc-squared, Fo-squared, sigma(Fo-squared) and status flag 
# 
data_I
_shelx_title '  xcalibur' 
_shelx_refln_list_code          4 
_shelx_F_calc_maximum      103.07 
_exptl_crystal_F_000       404.00 
_reflns_d_resolution_high  0.8409 
 
loop_ 
 _symmetry_equiv_pos_as_xyz 
 'x, y, z' 
 
_cell_length_a     9.4557 
_cell_length_b    11.0580 
_cell_length_c    11.0715 
_cell_angle_alpha 113.187 
_cell_angle_beta   99.919 
_cell_angle_gamma  92.815 
 
_shelx_F_squared_multiplier     1.000 
 
loop_ 
 _refln_index_h 
 _refln_index_k 
 _refln_index_l 
 _refln_F_squared_calc 
 _refln_F_squared_meas 
 _refln_F_squared_sigma 
 _refln_observed_status 
   1   4 -13        6.37        3.66      2.76 o 
   2   4 -13       48.05       52.48      5.88 o 
   3   4 -13        3.96       -1.28      2.29 o 
   1   5 -13        4.76        5.03      3.05 o 
   2   5 -13        2.54        2.20      2.67 o 
   3   5 -13       22.20       20.35      4.02 o 
   1   6 -13       16.77       15.97      3.90 o 
   2   6 -13       42.52       37.61      4.93 o 
   3   6 -13        4.83        3.56      2.91 o 
   2   7 -13       14.39        7.12      2.71 o 
   1   0 -12       16.52       14.44      3.66 o 
   2   0 -12       41.11       51.75      6.07 o 
   3   0 -12       10.68        8.75      3.27 o 
   0   1 -12       25.53       30.64      4.74 o 
   1   1 -12       12.52        9.56      3.21 o 
   2   1 -12       18.85       25.35      4.41 o 
   3   1 -12       20.38       21.04      4.33 o 
   4   1 -12       51.03       46.41      5.62 o 
   5   1 -12       60.16       55.23      5.87 o 
  -1   2 -12       75.12       85.41      7.40 o 
   0   2 -12        1.99        4.62      2.90 o 
   1   2 -12       26.09       26.07      4.55 o 
   2   2 -12        7.70        9.45      3.17 o 
   3   2 -12       38.84       39.53      5.30 o 
   4   2 -12       25.33       30.45      4.61 o 
   5   2 -12       15.21       18.18      3.65 o 
  -2   3 -12       44.73       54.20      4.37 o 
  -1   3 -12      105.31      120.78      8.56 o 
   0   3 -12       13.31       10.94      3.45 o 
   1   3 -12       12.88        9.12      2.94 o 
   2   3 -12       24.72       27.74      4.57 o 
   3   3 -12        0.96        1.90      2.47 o 
   4   3 -12        3.95        8.87      3.41 o 
   5   3 -12       39.13       32.46      4.48 o 
   6   3 -12        1.22        5.09      3.08 o 
  -2   4 -12       69.91       76.57      4.97 o 
  -1   4 -12       81.74       90.31      7.34 o 
   0   4 -12       16.43       15.36      3.46 o 
   1   4 -12       12.06       11.28      3.44 o 
   2   4 -12       71.87       79.41      6.65 o 
   3   4 -12       26.48       18.66      3.60 o 
   4   4 -12       14.52       17.48      3.49 o 
   5   4 -12        5.09        5.96      2.81 o 
   6   4 -12        3.02        9.57      3.34 o 
  -2   5 -12       43.68       51.83      4.25 o 
  -1   5 -12       35.14       44.53      5.31 o 
   0   5 -12        6.57       10.23      2.92 o 
   1   5 -12       59.32       64.11      6.18 o 
   2   5 -12       34.06       30.35      4.28 o 
   3   5 -12       29.88       27.90      3.97 o 
   4   5 -12        1.32        1.58      2.25 o 
   5   5 -12        6.07        7.39      2.85 o 
   6   5 -12       14.31       16.74      3.64 o 
  -2   6 -12       89.66      104.29      5.52 o 
  -1   6 -12       40.25       49.17      3.68 o 
   0   6 -12       12.30       15.89      3.51 o 
   1   6 -12        7.45        7.24      2.85 o 
   2   6 -12       14.44       15.03      3.47 o 
   3   6 -12        1.11        3.75      2.23 o 
   4   6 -12        5.70        4.77      2.52 o 
   5   6 -12       16.76       29.39      4.41 o 
  -2   7 -12       15.82       18.16      2.18 o 
  -1   7 -12        9.81       15.79      2.40 o 
   0   7 -12       33.93       31.70      3.62 o 
   1   7 -12        6.11        7.37      2.09 o 
   2   7 -12        2.37        3.16      2.88 o 
   3   7 -12       22.51       28.34      3.82 o 
   4   7 -12        3.88        3.98      2.56 o 
   5   7 -12        2.71        9.23      3.03 o 
  -2   8 -12        9.06        7.74      4.18 o 
  -1   8 -12        5.23       11.56      3.13 o 
   0   8 -12       10.60       16.25      3.35 o 
   1   8 -12        0.18        0.93      1.91 o 
   2   8 -12        3.23        7.94      3.05 o 
   3   8 -12       12.71       17.02      3.74 o 
   4   8 -12        3.63        5.99      2.97 o 
  -1   9 -12        0.35       -0.62      2.23 o 
   0   9 -12       15.88       20.46      3.83 o 
   1   9 -12       37.50       34.75      4.76 o 
   2   9 -12        3.67       12.73      3.40 o 
   3   9 -12        4.64       13.11      3.37 o 
   1  -2 -11        7.61       12.99      3.72 o 
   2  -2 -11       25.36       22.35      4.47 o 
   3  -2 -11        2.11        2.94      2.84 o 
   4  -2 -11        7.89       11.59      3.42 o 
  -1  -1 -11       30.38       32.90      5.38 o 
   0  -1 -11        1.08        0.19      2.46 o 
   1  -1 -11       10.63        5.46      2.77 o 
   2  -1 -11       37.60       36.11      5.41 o 
   3  -1 -11       17.01       10.86      3.27 o 
   4  -1 -11       17.60       15.53      3.89 o 
   5  -1 -11       39.23       34.18      4.72 o 
  -2   0 -11       71.73       81.32      4.98 o 
  -1   0 -11       32.47       35.06      5.15 o 
   0   0 -11       23.51       20.82      4.10 o 
   1   0 -11       56.12       53.30      5.88 o 
   2   0 -11        2.38        3.56      3.03 o 
   3   0 -11       12.95        9.69      3.01 o 
   4   0 -11        0.29        3.98      2.80 o 
   5   0 -11       55.02       59.70      5.92 o 
   6   0 -11        6.40       14.91      3.67 o 
  -3   1 -11        1.73        1.54      2.45 o 
  -2   1 -11       40.11       46.07      5.28 o 
  -1   1 -11       23.96       24.66      4.44 o 
   0   1 -11       32.41       31.26      4.74 o 
   1   1 -11       24.56       24.25      3.99 o 
   2   1 -11       11.69        7.73      3.27 o 
   3   1 -11        0.34        2.91      2.66 o 
   4   1 -11       54.65       53.37      5.63 o 
   5   1 -11        9.75        9.77      3.04 o 
   6   1 -11       19.53       19.27      3.90 o 
   7   1 -11       16.50       16.07      3.93 o 
  -3   2 -11       33.29       34.23      4.92 o 
  -2   2 -11        0.71        1.05      2.29 o 
  -1   2 -11       13.77       15.38      3.97 o 
   0   2 -11       12.87       13.34      3.27 o 
   1   2 -11       23.29       20.52      3.75 o 
   2   2 -11       14.18       13.85      3.46 o 
   3   2 -11       14.92       15.31      3.42 o 
   4   2 -11        5.37        6.72      2.77 o 
   5   2 -11       29.36       24.09      3.81 o 
   6   2 -11       14.06       19.84      3.86 o 
   7   2 -11       12.13       13.40      3.62 o 
  -4   3 -11       14.10       10.40      3.55 o 
  -3   3 -11       15.09       14.88      3.75 o 
  -2   3 -11        1.40        6.58      2.90 o 
  -1   3 -11       44.03       43.75      3.67 o 
   0   3 -11       12.26        8.91      2.98 o 
   1   3 -11       26.09       22.02      3.75 o 
   2   3 -11        0.16        1.03      2.35 o 
   3   3 -11       16.79       16.76      3.56 o 
   4   3 -11       17.21       10.95      2.98 o 
   5   3 -11        2.17        1.82      2.37 o 
   6   3 -11       31.85       38.90      5.08 o 
   7   3 -11        0.21        0.17      2.74 o 
  -4   4 -11        2.35        0.99      2.43 o 
  -3   4 -11        7.39       10.24      3.19 o 
  -2   4 -11       11.88       18.22      4.02 o 
  -1   4 -11        2.99        6.47      2.00 o 
   0   4 -11        7.32        9.20      2.76 o 
   1   4 -11        7.19        7.02      2.72 o 
   2   4 -11       18.21       17.03      3.44 o 
   3   4 -11      130.20      143.12      8.14 o 
   4   4 -11       12.68       11.57      2.86 o 
   5   4 -11       42.38       44.48      4.89 o 
   6   4 -11       19.83       20.70      3.79 o 
   7   4 -11        2.02        5.83      3.03 o 
  -4   5 -11        0.91        3.40      2.83 o 
  -3   5 -11       26.53       27.37      4.36 o 
  -2   5 -11       93.76       95.05      7.50 o 
  -1   5 -11      122.67      128.24     10.53 o 
   0   5 -11        0.98        2.64      2.12 o 
   1   5 -11       79.31       75.69      6.19 o 
   2   5 -11      184.77      174.83      8.84 o 
   3   5 -11       11.75       10.77      2.83 o 
   4   5 -11        3.03        3.23      2.50 o 
   5   5 -11       63.79       62.41      5.71 o 
   6   5 -11       12.00       14.83      3.43 o 
   7   5 -11       11.15       12.98      3.39 o 
  -4   6 -11       14.64       20.86      4.19 o 
  -3   6 -11        7.39        9.12      2.03 o 
  -2   6 -11       12.60       12.41      1.82 o 
  -1   6 -11       12.77       16.23      2.36 o 
   0   6 -11        4.57        1.32      1.93 o 
   1   6 -11        3.85        4.49      2.59 o 
   2   6 -11       52.69       52.05      5.01 o 
   3   6 -11       12.63       11.90      2.87 o 
   4   6 -11        4.98        7.05      2.67 o 
   5   6 -11       64.80       58.33      5.47 o 
   6   6 -11       23.24       34.02      4.56 o 
   7   6 -11        4.66        9.85      3.16 o 
  -4   7 -11        9.65       11.10      3.40 o 
  -3   7 -11        2.56        1.75      2.36 o 
  -2   7 -11       43.62       37.96      2.74 o 
  -1   7 -11       73.33       76.74      4.16 o 
   0   7 -11       14.84       16.14      2.21 o 
   1   7 -11       17.89       13.01      2.03 o 
   2   7 -11        4.05        3.00      1.65 o 
   3   7 -11        3.83        2.80      1.50 o 
   4   7 -11        3.60        5.51      2.51 o 
   5   7 -11        1.22        2.61      2.32 o 
   6   7 -11       17.44       24.66      2.83 o 
  -3   8 -11        3.39        8.51      2.15 o 
  -2   8 -11       20.50       25.22      2.88 o 
  -1   8 -11       20.61       25.43      2.59 o 
   0   8 -11        8.61       12.40      2.12 o 
   1   8 -11       18.42       19.33      2.29 o 
   2   8 -11       14.42       11.94      3.29 o 
   3   8 -11       49.80       52.04      3.46 o 
   4   8 -11        9.26        6.87      1.93 o 
   5   8 -11        2.81        4.56      2.53 o 
   6   8 -11        6.87        8.20      2.90 o 
  -3   9 -11       46.05       61.74      4.27 o 
  -2   9 -11        4.52       12.42      3.68 o 
  -1   9 -11       72.89       78.75      6.27 o 
   0   9 -11       20.20       24.48      3.98 o 
   1   9 -11       51.79       58.50      5.63 o 
   2   9 -11       13.44       14.26      3.55 o 
   3   9 -11        2.87        3.03      2.51 o 
   4   9 -11        1.29        4.16      2.60 o 
   5   9 -11        1.08        0.59      2.50 o 
  -2  10 -11       13.85       12.67      3.18 o 
  -1  10 -11        6.46        7.46      2.87 o 
   0  10 -11       12.66       11.23      3.08 o 
   1  10 -11        5.28        6.01      2.63 o 
   2  10 -11       10.04        8.30      3.10 o 
   3  10 -11        0.01        4.16      2.64 o 
   4  10 -11        2.10        3.98      2.49 o 
  -1  -3 -10        1.02        0.44      2.40 o 
   0  -3 -10        1.47       -0.44      3.11 o 
   1  -3 -10       57.50       54.11      5.81 o 
   2  -3 -10       11.09        8.31      3.38 o 
   3  -3 -10       25.92       26.72      4.48 o 
   4  -3 -10       45.92       40.28      5.00 o 
   5  -3 -10        7.03        4.26      2.76 o 
  -2  -2 -10       18.12       18.41      3.69 o 
  -1  -2 -10        7.03       13.08      3.64 o 
   0  -2 -10        5.81        4.75      2.86 o 
   1  -2 -10      107.54       96.94      7.41 o 
   2  -2 -10       28.50       33.11      4.70 o 
   3  -2 -10        7.99        4.42      2.50 o 
   4  -2 -10       12.36        8.01      2.85 o 
   5  -2 -10        1.93        2.38      2.22 o 
   6  -2 -10       11.73       12.49      3.46 o 
  -3  -1 -10        6.06       10.42      3.35 o 
  -2  -1 -10        5.80        8.22      3.20 o 
  -1  -1 -10        8.35        8.87      3.06 o 
   0  -1 -10       32.84       33.55      4.55 o 
   1  -1 -10       42.24       38.26      4.88 o 
   2  -1 -10       40.53       30.09      4.59 o 
   3  -1 -10       62.35       58.49      5.70 o 
   4  -1 -10       94.01       94.62      7.05 o 
   5  -1 -10       58.81       46.73      5.12 o 
   6  -1 -10        7.92        7.20      3.21 o 
   7  -1 -10       59.73       64.66      6.59 o 
  -4   0 -10       15.62       10.24      3.13 o 
  -3   0 -10       13.59        9.33      3.03 o 
  -2   0 -10       13.48        8.11      2.96 o 
  -1   0 -10       21.43       25.08      2.83 o 
   0   0 -10       13.33       14.34      3.35 o 
   1   0 -10       10.57       11.34      2.87 o 
   2   0 -10       13.74       17.67      3.74 o 
   3   0 -10       10.11       10.80      3.03 o 
   4   0 -10       70.17       64.74      5.74 o 
   5   0 -10        1.88       -0.80      2.12 o 
   6   0 -10       60.70       56.69      5.78 o 
   7   0 -10       11.82       18.18      3.94 o 
   8   0 -10       50.80       58.21      6.34 o 
  -4   1 -10      101.74       90.62      7.14 o 
  -3   1 -10       49.75       39.16      4.81 o 
  -2   1 -10        0.85       -3.01      2.45 o 
  -1   1 -10        5.79        4.17      1.70 o 
   0   1 -10       15.75       15.02      3.41 o 
   1   1 -10       14.76       14.43      3.14 o 
   2   1 -10       75.71       85.39      6.80 o 
   3   1 -10       11.04        6.76      2.73 o 
   4   1 -10        9.14       10.66      2.61 o 
   5   1 -10       16.81       14.59      3.34 o 
   6   1 -10       70.00       67.20      6.01 o 
   7   1 -10        3.31       10.87      3.38 o 
   8   1 -10       65.60       74.56      7.04 o 
  -5   2 -10        4.11        0.29      2.37 o 
  -4   2 -10       21.21       22.47      3.98 o 
  -3   2 -10        3.05        1.61      2.13 o 
  -2   2 -10        6.80        4.34      2.46 o 
  -1   2 -10        0.23       -0.88      1.42 o 
   0   2 -10       75.93       78.67      6.22 o 
   1   2 -10        0.25        3.04      1.94 o 
   2   2 -10      173.46      174.35      9.30 o 
   3   2 -10       30.51       28.46      4.02 o 
   4   2 -10       25.47       21.91      3.66 o 
   5   2 -10       70.41       68.85      5.67 o 
   6   2 -10       16.02       19.23      3.79 o 
   7   2 -10       11.75       16.51      3.82 o 
   8   2 -10       10.33       12.45      3.46 o 
  -5   3 -10       23.68       27.62      4.47 o 
  -4   3 -10        2.31        3.90      2.62 o 
  -3   3 -10        0.68        1.13      2.28 o 
  -2   3 -10       60.10       58.64      5.70 o 
  -1   3 -10       43.76       40.13      4.28 o 
   0   3 -10       30.55       35.07      4.38 o 
   1   3 -10        5.17        5.00      2.28 o 
   2   3 -10        5.37        6.00      2.81 o 
   3   3 -10       16.50       23.66      3.67 o 
   4   3 -10       13.52       12.92      3.12 o 
   5   3 -10      117.65      104.78      6.85 o 
   6   3 -10       19.17       22.84      4.00 o 
   7   3 -10       45.30       47.45      5.35 o 
   8   3 -10       38.80       44.35      5.28 o 
  -5   4 -10        3.75        5.41      2.69 o 
  -4   4 -10        1.42        3.61      2.98 o 
  -3   4 -10       14.35       15.52      3.52 o 
  -2   4 -10       35.34       33.90      4.54 o 
  -1   4 -10       10.58       13.92      2.21 o 
   0   4 -10       40.69       40.45      4.32 o 
   1   4 -10      355.74      351.71     12.13 o 
   2   4 -10       42.97       29.32      3.85 o 
   3   4 -10      423.49      426.36     13.39 o 
   4   4 -10       22.72       21.34      3.32 o 
   5   4 -10       84.19       70.95      5.78 o 
   6   4 -10       33.75       32.19      4.43 o 
   7   4 -10      227.71      241.21     11.26 o 
   8   4 -10        0.62        6.83      2.96 o 
  -5   5 -10        3.98        2.41      2.38 o 
  -4   5 -10       11.88       13.19      3.19 o 
  -3   5 -10       41.75       46.71      3.28 o 
  -2   5 -10       63.57       61.58      3.75 o 
  -1   5 -10      273.87      295.60      8.20 o 
   0   5 -10       11.51        9.94      2.81 o 
   1   5 -10      274.43      300.97     11.09 o 
   2   5 -10       31.94       25.70      3.64 o 
   3   5 -10       17.14       19.90      3.27 o 
   4   5 -10       45.36       37.18      4.18 o 
   5   5 -10        3.42        8.95      2.95 o 
   6   5 -10        3.73        2.24      2.21 o 
   7   5 -10       16.71       18.44      3.68 o 
   8   5 -10       76.10       88.23      7.10 o 
  -5   6 -10        8.83       12.22      3.49 o 
  -4   6 -10       32.51       26.96      4.32 o 
  -3   6 -10       34.60       37.25      5.19 o 
  -2   6 -10       70.01       63.60      5.99 o 
  -1   6 -10        6.18        9.51      1.55 o 
   0   6 -10       12.07       13.67      2.02 o 
   1   6 -10       13.15       11.48      2.69 o 
   2   6 -10      130.52      125.24      6.70 o 
   3   6 -10       97.63       94.27      5.85 o 
   4   6 -10        5.00        9.00      2.69 o 
   5   6 -10        1.61        1.71      2.21 o 
   6   6 -10       98.61       79.69      6.25 o 
   7   6 -10       45.62       50.97      5.34 o 
   8   6 -10        2.30        2.77      2.94 o 
  -5   7 -10        3.31        6.19      3.19 o 
  -4   7 -10       16.82       22.03      2.56 o 
  -3   7 -10       36.67       42.71      3.27 o 
  -2   7 -10      112.93      109.94      4.01 o 
  -1   7 -10        4.36        4.41      1.36 o 
   0   7 -10       24.58       23.61      2.36 o 
   1   7 -10        0.86        2.53      1.44 o 
   2   7 -10       12.96       13.18      1.97 o 
   3   7 -10       22.41       18.68      2.15 o 
   4   7 -10       22.27       21.90      3.32 o 
   5   7 -10       46.03       45.82      3.36 o 
   6   7 -10        4.85        4.95      1.71 o 
   7   7 -10       28.85       29.53      3.07 o 
  -5   8 -10        4.43        4.42      2.93 o 
  -4   8 -10       17.04       19.13      2.47 o 
  -3   8 -10       12.32       15.61      5.18 o 
  -2   8 -10        6.34        8.54      1.55 o 
  -1   8 -10       15.91       15.69      2.66 o 
   0   8 -10       54.73       56.43      3.36 o 
   1   8 -10       57.39       53.96      3.22 o 
   2   8 -10       24.94       21.22      2.95 o 
   3   8 -10        2.87        4.61      1.51 o 
   4   8 -10        5.32        5.01      1.59 o 
   5   8 -10        7.86        9.80      1.82 o 
   6   8 -10        1.77        3.88      1.80 o 
   7   8 -10        7.92        9.57      3.04 o 
  -4   9 -10       12.89       13.68      3.31 o 
  -3   9 -10      236.00      260.45      6.41 o 
  -2   9 -10        8.48        8.58      2.19 o 
  -1   9 -10       44.76       42.52      4.68 o 
   0   9 -10      252.97      274.83     11.32 o 
   1   9 -10        9.50       13.69      3.19 o 
   2   9 -10       33.46       32.84      4.08 o 
   3   9 -10       12.74       13.15      2.90 o 
   4   9 -10       37.47       35.39      4.50 o 
   5   9 -10        5.36        1.26      2.24 o 
   6   9 -10        0.56        2.79      2.42 o 
  -3  10 -10      117.92      117.17      4.48 o 
  -2  10 -10        1.31        1.43      1.96 o 
  -1  10 -10        3.83        4.48      2.75 o 
   0  10 -10       21.34       25.52      3.93 o 
   1  10 -10        2.84        5.71      2.62 o 
   2  10 -10       23.82       17.00      3.54 o 
   3  10 -10        3.47        8.11      2.86 o 
   4  10 -10        4.40        4.05      2.51 o 
   5  10 -10        8.91       11.17      3.22 o 
  -2  11 -10        6.69        2.21      2.05 o 
  -1  11 -10       15.72       14.04      3.21 o 
   0  11 -10       37.43       43.90      4.98 o 
   1  11 -10        2.61        6.29      2.86 o 
   2  11 -10        3.26        1.91      2.46 o 
   3  11 -10        2.23        7.83      2.79 o 
   1  -5  -9       34.94       32.75      4.62 o 
   2  -5  -9       28.80       26.05      4.35 o 
   3  -5  -9        1.22       -0.33      2.47 o 
   4  -5  -9       10.29       14.42      3.61 o 
  -1  -4  -9        0.85        1.26      2.49 o 
   0  -4  -9       12.34       13.29      3.51 o 
   1  -4  -9       11.12        9.12      3.10 o 
   2  -4  -9       19.95       16.32      3.76 o 
   3  -4  -9       36.76       32.59      4.68 o 
   4  -4  -9        9.23        4.20      2.54 o 
   5  -4  -9        7.27        6.64      2.81 o 
   6  -4  -9        6.69        6.23      3.23 o 
  -1  -3  -9       20.30       18.87      3.99 o 
   0  -3  -9       55.79       46.27      5.42 o 
   1  -3  -9      121.12      109.18      7.51 o 
   2  -3  -9       15.22        4.77      2.78 o 
   3  -3  -9      194.87      189.36      9.88 o 
   4  -3  -9       19.60       14.55      3.50 o 
   5  -3  -9       58.09       51.92      5.33 o 
   6  -3  -9       20.85       15.88      3.40 o 
   7  -3  -9       24.88       26.64      4.63 o 
  -4  -2  -9        2.14        1.80      2.36 o 
  -3  -2  -9       87.99       87.86      6.58 o 
  -2  -2  -9       18.00       16.20      3.07 o 
  -1  -2  -9       29.63       27.77      2.77 o 
   0  -2  -9       14.27       12.74      3.17 o 
   1  -2  -9        5.69        9.61      2.80 o 
   2  -2  -9       38.53       44.81      5.08 o 
   3  -2  -9       11.39       12.72      3.13 o 
   4  -2  -9        8.81       11.34      3.24 o 
   5  -2  -9        3.32        6.49      2.52 o 
   6  -2  -9      181.99      175.58      9.67 o 
   7  -2  -9        3.46       13.14      3.87 o 
   8  -2  -9        3.48        2.89      2.88 o 
  -5  -1  -9        1.21        0.98      2.27 o 
  -4  -1  -9       64.70       64.67      5.81 o 
  -3  -1  -9       33.65       27.07      4.12 o 
  -2  -1  -9       48.10       50.59      5.00 o 
  -1  -1  -9       41.91       45.17      3.37 o 
   0  -1  -9       89.83      100.97      7.11 o 
   1  -1  -9       13.15        9.83      2.94 o 
   2  -1  -9      250.54      277.87     11.78 o 
   3  -1  -9        6.47        3.66      2.29 o 
   4  -1  -9      108.58       98.32      6.86 o 
   5  -1  -9       20.58       19.16      3.49 o 
   6  -1  -9       75.97       79.99      6.49 o 
   7  -1  -9        9.19        8.37      3.01 o 
   8  -1  -9       22.00       22.76      4.37 o 
  -5   0  -9       17.34       19.55      3.68 o 
  -4   0  -9       11.96       11.39      3.12 o 
  -3   0  -9       46.64       52.16      5.09 o 
  -2   0  -9       17.50       14.84      3.16 o 
  -1   0  -9        5.40        8.13      2.56 o 
   0   0  -9        1.93        2.43      2.16 o 
   1   0  -9       35.06       35.30      4.45 o 
   2   0  -9      108.78      117.82      7.52 o 
   3   0  -9        7.49        8.86      2.73 o 
   4   0  -9       97.35       86.47      6.22 o 
   5   0  -9      105.60       89.92      6.33 o 
   6   0  -9       26.43       25.61      4.06 o 
   7   0  -9       10.16       13.50      3.50 o 
   8   0  -9       61.58       60.90      6.18 o 
   9   0  -9        4.29        8.48      3.36 o 
  -6   1  -9       27.92       33.82      4.87 o 
  -5   1  -9       38.66       33.01      4.78 o 
  -4   1  -9      131.49      110.67      7.43 o 
  -3   1  -9        3.62        1.47      2.32 o 
  -2   1  -9        3.71        6.91      2.36 o 
  -1   1  -9       10.37        9.19      2.56 o 
   0   1  -9       51.33       50.69      5.04 o 
   1   1  -9       73.83       78.73      5.98 o 
   2   1  -9       92.17      104.10      6.86 o 
   3   1  -9       31.90       33.96      4.07 o 
   4   1  -9       46.24       44.42      4.48 o 
   5   1  -9       54.17       51.79      4.96 o 
   6   1  -9       41.78       40.07      4.64 o 
   7   1  -9       84.72       94.15      7.32 o 
   8   1  -9       15.54       16.01      3.62 o 
   9   1  -9       60.60       66.16      6.51 o 
  -6   2  -9       84.29       82.29      7.04 o 
  -5   2  -9       22.11       21.47      3.97 o 
  -4   2  -9      112.11      104.53      7.30 o 
  -3   2  -9       53.63       42.45      4.80 o 
  -2   2  -9       13.14       14.69      3.07 o 
  -1   2  -9       79.95       75.03      5.75 o 
   0   2  -9       35.96       38.20      4.30 o 
   1   2  -9      246.70      248.07     10.04 o 
   2   2  -9      179.27      185.60      8.94 o 
   3   2  -9       56.70       46.86      4.42 o 
   4   2  -9      153.49      146.16      7.57 o 
   5   2  -9       30.14       28.26      3.72 o 
   6   2  -9       81.59       76.89      6.08 o 
   7   2  -9       41.55       34.67      4.79 o 
   8   2  -9        4.85        8.06      3.16 o 
   9   2  -9       21.30       25.52      4.33 o 
  -6   3  -9       10.34       12.22      3.55 o 
  -5   3  -9       46.49       37.59      4.81 o 
  -4   3  -9        5.29        4.00      2.32 o 
  -3   3  -9       56.07       58.30      5.34 o 
  -2   3  -9       68.88       61.51      5.36 o 
  -1   3  -9      128.25      117.52      7.12 o 
   0   3  -9      375.93      396.85     12.82 o 
   1   3  -9      120.74      110.36      6.38 o 
   2   3  -9       29.38       25.75      3.52 o 
   3   3  -9      410.11      400.83     12.49 o 
   4   3  -9        4.45        4.12      2.33 o 
   5   3  -9        8.77        8.42      2.58 o 
   6   3  -9       39.42       43.12      4.81 o 
   7   3  -9       41.28       37.74      4.62 o 
   8   3  -9       17.72       20.88      4.03 o 
   9   3  -9        3.08        8.74      3.55 o 
  -6   4  -9        5.27        9.51      3.27 o 
  -5   4  -9       20.41       21.31      4.02 o 
  -4   4  -9       30.42       26.90      2.39 o 
  -3   4  -9      120.76      124.00      4.76 o 
  -2   4  -9      227.28      219.81      9.97 o 
  -1   4  -9       53.26       51.79      4.92 o 
   0   4  -9      553.83      541.80     14.82 o 
   1   4  -9       78.88       72.21      5.09 o 
   2   4  -9      166.67      173.09      7.91 o 
   3   4  -9       90.57       92.80      5.76 o 
   4   4  -9       10.76       10.77      2.43 o 
   5   4  -9      102.88       96.37      6.29 o 
   6   4  -9       39.41       36.49      4.39 o 
   7   4  -9       67.87       69.42      5.90 o 
   8   4  -9        2.21        2.55      2.36 o 
   9   4  -9        0.21        1.71      2.74 o 
  -6   5  -9        5.63        9.33      3.29 o 
  -5   5  -9       11.93       10.73      3.19 o 
  -4   5  -9       29.50       26.37      2.39 o 
  -3   5  -9       23.84       25.47      4.56 o 
  -2   5  -9      382.27      385.08      8.72 o 
  -1   5  -9      100.80       98.97      4.48 o 
   0   5  -9      105.96      108.19      6.19 o 
   1   5  -9       71.67       66.46      4.94 o 
   2   5  -9       20.14       18.60      2.87 o 
   3   5  -9        9.57       12.74      2.59 o 
   4   5  -9       15.63       18.62      3.04 o 
   5   5  -9        9.87        9.31      2.72 o 
   6   5  -9       42.62       42.43      4.57 o 
   7   5  -9       74.00       63.45      5.68 o 
   8   5  -9       52.21       49.45      5.38 o 
   9   5  -9       14.58       17.18      3.74 o 
  -6   6  -9       12.56       21.58      4.05 o 
  -5   6  -9       22.83       26.19      4.18 o 
  -4   6  -9       17.60       16.82      2.13 o 
  -3   6  -9       24.35       29.12      2.65 o 
  -2   6  -9       29.99       30.06      2.71 o 
  -1   6  -9      234.07      236.15      5.44 o 
   0   6  -9       50.19       51.05      2.17 o 
   1   6  -9        9.25        8.15      2.22 o 
   2   6  -9       43.86       42.93      3.69 o 
   3   6  -9       51.42       40.13      3.62 o 
   4   6  -9        5.41        4.07      2.14 o 
   5   6  -9       68.10       60.45      5.08 o 
   6   6  -9       17.77       17.10      3.31 o 
   7   6  -9       11.32       15.61      3.32 o 
   8   6  -9        6.10       10.97      2.12 o 
  -6   7  -9        8.97       13.01      3.50 o 
  -5   7  -9       13.06       13.37      3.65 o 
  -4   7  -9        3.52        3.21      2.46 o 
  -3   7  -9       98.02      104.39      4.65 o 
  -2   7  -9      118.52      119.34      3.82 o 
  -1   7  -9      165.89      166.92      4.56 o 
   0   7  -9       20.34       17.01      2.70 o 
   1   7  -9       95.17       89.71      3.83 o 
   2   7  -9       28.09       28.32      3.08 o 
   3   7  -9      124.53      118.64      4.51 o 
   4   7  -9       19.93       19.91      2.19 o 
   5   7  -9        1.63        3.22      1.58 o 
   6   7  -9       21.99       25.49      2.82 o 
   7   7  -9       25.51       24.27      4.90 o 
   8   7  -9        0.04        2.55      1.74 o 
  -6   8  -9        3.43        2.88      2.60 o 
  -5   8  -9       11.45        8.46      2.96 o 
  -4   8  -9       19.51       19.84      2.42 o 
  -3   8  -9       33.64       40.17      2.50 o 
  -2   8  -9       23.62       25.19      1.69 o 
  -1   8  -9       86.82       94.39      3.18 o 
   0   8  -9       13.97       15.41      1.78 o 
   1   8  -9       60.14       60.05      3.08 o 
   2   8  -9       10.79        8.38      1.55 o 
   3   8  -9       65.61       64.40      4.49 o 
   4   8  -9        6.72        5.24      1.45 o 
   5   8  -9       15.17       23.51      2.39 o 
   6   8  -9        0.73        2.20      1.55 o 
   7   8  -9        5.48        4.81      2.29 o 
  -5   9  -9        5.83        4.60      2.02 o 
  -4   9  -9       32.19       33.27      2.46 o 
  -3   9  -9        9.16       10.72      1.71 o 
  -2   9  -9       74.14       77.62      3.37 o 
  -1   9  -9       27.83       30.24      2.62 o 
   0   9  -9       12.07       14.13      2.07 o 
   1   9  -9      119.11      119.28      7.31 o 
   2   9  -9       46.85       46.11      4.63 o 
   3   9  -9        7.51        5.67      2.29 o 
   4   9  -9       57.67       54.80      5.12 o 
   5   9  -9       25.56       27.61      3.93 o 
   6   9  -9        3.36        3.74      2.33 o 
  -4  10  -9       26.66       31.61      2.57 o 
  -3  10  -9       16.59       19.45      2.43 o 
  -2  10  -9       24.01       23.18      2.50 o 
  -1  10  -9       33.96       29.10      2.59 o 
   0  10  -9        5.01        0.84      1.75 o 
   1  10  -9        4.69        4.82      2.46 o 
   2  10  -9       29.92       31.70      4.31 o 
   3  10  -9        1.72        0.66      1.90 o 
   4  10  -9        7.74        8.38      2.80 o 
   5  10  -9        5.56        2.64      2.05 o 
   6  10  -9       12.28       16.47      3.55 o 
  -3  11  -9       10.82       11.40      1.86 o 
  -2  11  -9       13.38       17.77      2.45 o 
  -1  11  -9       15.37       17.98      2.36 o 
   0  11  -9       16.03       18.50      3.66 o 
   1  11  -9        8.56       15.27      3.36 o 
   2  11  -9        5.30       10.65      2.84 o 
   3  11  -9       11.91       12.34      3.09 o 
   4  11  -9       20.76       20.91      3.80 o 
  -1  12  -9        5.68        6.99      2.01 o 
   0  12  -9        3.37        6.83      2.97 o 
   1  12  -9       47.33       55.70      5.76 o 
   2  12  -9       17.68       23.22      4.02 o 
   0  -6  -8       61.00       61.94      5.90 o 
   1  -6  -8       24.19       23.26      4.29 o 
   2  -6  -8        2.80        2.95      2.49 o 
   3  -6  -8       43.01       39.21      5.03 o 
   4  -6  -8       12.89        9.57      3.07 o 
  -2  -5  -8        4.29        5.35      2.86 o 
  -1  -5  -8        0.02       -2.71      2.52 o 
   0  -5  -8        0.35       -3.18      2.72 o 
   1  -5  -8       41.72       32.16      4.35 o 
   2  -5  -8       77.66       79.48      6.59 o 
   3  -5  -8       13.12        8.00      3.04 o 
   4  -5  -8       27.57       16.57      3.41 o 
   5  -5  -8        1.30       -0.96      2.17 o 
   6  -5  -8       26.31       22.98      4.07 o 
  -1  -4  -8       16.12       12.38      3.19 o 
   0  -4  -8        4.21       -0.77      2.78 o 
   1  -4  -8      159.05      133.32      7.97 o 
   2  -4  -8       98.75      101.91      7.23 o 
   3  -4  -8       43.51       44.37      4.88 o 
   4  -4  -8        6.20        4.31      2.05 o 
   5  -4  -8        4.67        2.49      2.13 o 
   6  -4  -8       15.54       16.27      3.58 o 
   7  -4  -8       23.46       24.26      4.42 o 
  -4  -3  -8       24.53       16.44      3.27 o 
  -3  -3  -8        9.30       11.09      2.86 o 
  -2  -3  -8       19.88       19.99      3.16 o 
  -1  -3  -8       25.63       26.61      3.54 o 
   0  -3  -8       60.43       64.13      5.70 o 
   1  -3  -8       15.38       11.81      2.73 o 
   2  -3  -8       17.90       15.62      3.50 o 
   3  -3  -8       58.02       52.28      5.16 o 
   4  -3  -8       33.54       29.90      3.96 o 
   5  -3  -8       26.87       21.31      3.55 o 
   6  -3  -8       18.11       23.08      4.04 o 
   7  -3  -8       16.63       17.47      3.81 o 
   8  -3  -8        7.64        7.62      3.24 o 
  -5  -2  -8        1.89        7.15      2.66 o 
  -4  -2  -8        6.36        8.09      2.84 o 
  -3  -2  -8       17.58       16.61      3.00 o 
  -2  -2  -8       72.79       69.23      5.31 o 
  -1  -2  -8       55.25       61.10      4.76 o 
   0  -2  -8       49.64       47.85      4.90 o 
   1  -2  -8        8.23        8.74      2.40 o 
   2  -2  -8       25.76       25.56      3.98 o 
   3  -2  -8       24.01       24.56      3.69 o 
   4  -2  -8      205.07      192.22      9.01 o 
   5  -2  -8       51.36       50.88      4.94 o 
   6  -2  -8       22.48       20.74      3.65 o 
   7  -2  -8       28.61       29.19      4.65 o 
   8  -2  -8       52.61       62.83      6.19 o 
   9  -2  -8        1.69        4.04      3.59 o 
  -6  -1  -8        0.56        0.06      2.51 o 
  -5  -1  -8        3.29        6.13      2.73 o 
  -4  -1  -8        7.94        7.13      2.67 o 
  -3  -1  -8        6.56        4.24      2.24 o 
  -2  -1  -8       17.01       17.39      3.09 o 
  -1  -1  -8      112.34      107.69      6.28 o 
   0  -1  -8       22.87       21.12      3.51 o 
   1  -1  -8      240.55      259.90     10.40 o 
   2  -1  -8        0.79        0.61      1.94 o 
   3  -1  -8       38.73       39.39      4.38 o 
   4  -1  -8       29.33       26.93      3.62 o 
   5  -1  -8       69.72       62.04      5.09 o 
   6  -1  -8       12.95       13.48      3.23 o 
   7  -1  -8        4.32        4.56      2.80 o 
   8  -1  -8      141.12      147.18      9.02 o 
   9  -1  -8        0.44        4.43      2.97 o 
  -6   0  -8        0.98        7.31      2.63 o 
  -5   0  -8        3.19        1.66      2.04 o 
  -4   0  -8        3.81        3.28      2.31 o 
  -3   0  -8       24.73       32.89      3.97 o 
  -2   0  -8       38.68       42.71      4.26 o 
  -1   0  -8       27.03       27.75      3.57 o 
   0   0  -8      330.08      364.33     12.30 o 
   1   0  -8      139.23      142.59      7.43 o 
   2   0  -8      129.49      141.27      7.55 o 
   3   0  -8        3.74        5.05      2.27 o 
   4   0  -8       14.04       12.31      2.60 o 
   5   0  -8       40.93       38.93      4.13 o 
   6   0  -8        3.41        2.22      2.06 o 
   7   0  -8      106.29      101.86      7.15 o 
   8   0  -8       10.09       11.83      3.31 o 
   9   0  -8        8.20       11.69      3.50 o 
  -7   1  -8        1.38        1.44      2.76 o 
  -6   1  -8        1.15        3.61      2.58 o 
  -5   1  -8       62.67       57.49      5.68 o 
  -4   1  -8        3.67        5.37      2.66 o 
  -3   1  -8      222.77      217.73      9.61 o 
  -2   1  -8       64.92       59.59      4.84 o 
  -1   1  -8       45.99       46.10      4.35 o 
   0   1  -8      483.53      505.67     26.39 o 
   1   1  -8       16.08       16.15      3.06 o 
   2   1  -8        4.98        2.84      1.96 o 
   3   1  -8        7.64        9.73      2.44 o 
   4   1  -8        3.39        7.42      2.52 o 
   5   1  -8       39.36       37.17      4.24 o 
   6   1  -8       47.48       53.18      5.04 o 
   7   1  -8       25.83       21.71      3.74 o 
   8   1  -8        4.53        1.42      2.43 o 
   9   1  -8        1.34        0.04      2.47 o 
  -7   2  -8       34.47       31.96      4.95 o 
  -6   2  -8       14.83       15.93      3.63 o 
  -5   2  -8      103.07       94.32      6.95 o 
  -4   2  -8       32.80       31.36      4.03 o 
  -3   2  -8       21.55       25.19      3.70 o 
  -2   2  -8        8.71        9.58      2.60 o 
  -1   2  -8      345.70      354.26     11.57 o 
   0   2  -8      523.71      508.88     22.99 o 
   1   2  -8      195.28      200.88      8.24 o 
   2   2  -8      175.45      178.84      8.01 o 
   3   2  -8       85.01       81.75      5.33 o 
   4   2  -8        4.53        7.04      2.50 o 
   5   2  -8      103.08      107.56      6.60 o 
   6   2  -8       12.38       12.80      2.97 o 
   7   2  -8       46.80       47.63      4.98 o 
   8   2  -8        8.43        9.00      3.05 o 
   9   2  -8        2.21        3.84      2.59 o 
  -7   3  -8       12.81       12.91      3.51 o 
  -6   3  -8       22.89       17.63      3.70 o 
  -5   3  -8       26.65       32.17      4.48 o 
  -4   3  -8       48.30       52.13      3.47 o 
  -3   3  -8      139.28      139.25      7.66 o 
  -2   3  -8       12.31        7.30      2.47 o 
  -1   3  -8      255.09      242.04      9.58 o 
   0   3  -8       75.25       68.12      3.54 o 
   1   3  -8       48.66       47.79      4.08 o 
   2   3  -8       10.01        7.25      2.14 o 
   3   3  -8       14.18       17.26      2.63 o 
   4   3  -8      552.37      518.59     13.54 o 
   5   3  -8       61.43       59.38      4.98 o 
   6   3  -8       38.46       34.75      4.07 o 
   7   3  -8       54.96       52.52      5.11 o 
   8   3  -8       19.13       15.24      3.51 o 
   9   3  -8        5.58        7.23      3.03 o 
  -7   4  -8        6.20       10.17      3.22 o 
  -6   4  -8       12.93       14.15      3.58 o 
  -5   4  -8       11.11       15.02      3.40 o 
  -4   4  -8        2.54        3.21      1.24 o 
  -3   4  -8       38.13       40.02      5.85 o 
  -2   4  -8      115.89      116.74      6.75 o 
  -1   4  -8       13.18       13.01      2.82 o 
   0   4  -8      223.80      221.37      4.13 o 
   1   4  -8      153.41      124.03     16.60 o 
   2   4  -8      563.96      564.66     13.88 o 
   3   4  -8       27.86       21.61      2.86 o 
   4   4  -8       39.00       33.69      3.57 o 
   5   4  -8      558.71      551.68     14.93 o 
   6   4  -8       68.71       63.64      5.21 o 
   7   4  -8        7.64        7.81      2.89 o 
   8   4  -8        6.22        7.30      2.68 o 
   9   4  -8        0.21       -0.57      2.26 o 
  -7   5  -8       29.72       25.11      4.42 o 
  -6   5  -8        0.80       -1.71      2.10 o 
  -5   5  -8       24.56       21.30      3.98 o 
  -4   5  -8        6.21        7.14      1.47 o 
  -3   5  -8       17.08       17.46      1.93 o 
  -2   5  -8      184.67      175.00      5.44 o 
  -1   5  -8       13.04       11.70      2.34 o 
   0   5  -8       86.16       80.24      2.87 o 
   1   5  -8       14.14       12.59      1.15 o 
   2   5  -8       79.11       70.40      4.45 o 
   3   5  -8      186.66      164.21      6.74 o 
   4   5  -8       12.20       14.52      2.67 o 
   5   5  -8        3.89        7.21      2.41 o 
   6   5  -8       14.76       16.57      3.23 o 
   7   5  -8       28.00       34.15      4.22 o 
   8   5  -8        6.86        5.17      2.53 o 
   9   5  -8        0.17        0.63      2.40 o 
  -7   6  -8       16.39       15.75      3.70 o 
  -6   6  -8       80.43       79.38      6.78 o 
  -5   6  -8        0.92        4.74      2.67 o 
  -4   6  -8       36.41       30.48      2.54 o 
  -3   6  -8       50.54       48.65      3.05 o 
  -2   6  -8       11.72       13.08      1.89 o 
  -1   6  -8        8.17        8.12      1.45 o 
   0   6  -8       95.09       93.33      2.78 o 
   1   6  -8      129.95      126.67      3.11 o 
   2   6  -8       14.47       15.88      3.02 o 
   3   6  -8       20.98       18.93      2.57 o 
   4   6  -8       33.92       37.54      3.64 o 
   5   6  -8        8.51        4.22      1.98 o 
   6   6  -8       12.02       11.51      2.01 o 
   7   6  -8       14.85       16.15      2.30 o 
   8   6  -8        3.67        6.08      1.68 o 
  -7   7  -8       12.24       16.63      4.04 o 
  -6   7  -8       17.51       11.48      3.61 o 
  -5   7  -8        3.69        3.64      1.85 o 
  -4   7  -8        6.37        7.46      1.62 o 
  -3   7  -8       46.51       49.03      3.16 o 
  -2   7  -8       32.80       34.74      2.61 o 
  -1   7  -8       19.05       17.32      1.59 o 
   0   7  -8        9.08       11.84      2.31 o 
   1   7  -8        1.66        2.50      1.13 o 
   2   7  -8        4.93        6.15      2.57 o 
   3   7  -8       92.06       89.68      6.11 o 
   4   7  -8       27.35       30.26      2.39 o 
   5   7  -8        3.10        1.95      1.23 o 
   6   7  -8       16.69       13.37      2.08 o 
   7   7  -8       25.93       25.08      2.63 o 
   8   7  -8        1.92        0.27      2.03 o 
  -6   8  -8       15.05       13.63      3.73 o 
  -5   8  -8       23.22       17.40      2.21 o 
  -4   8  -8       12.37       11.59      2.20 o 
  -3   8  -8       25.91       25.09      2.38 o 
  -2   8  -8        1.44        0.99      1.16 o 
  -1   8  -8       29.16       31.13      1.64 o 
   0   8  -8        7.93        7.00      1.09 o 
   1   8  -8      201.29      174.31      7.81 o 
   2   8  -8       15.57       15.23      1.63 o 
   3   8  -8       77.05       68.85      4.33 o 
   4   8  -8       54.58       43.72      3.87 o 
   5   8  -8       20.41       19.64      2.21 o 
   6   8  -8       71.99       55.28      5.11 o 
   7   8  -8        3.43        8.05      2.66 o 
   8   8  -8       10.26       10.05      3.01 o 
  -6   9  -8       10.65        6.69      2.85 o 
  -5   9  -8       11.84        8.94      1.57 o 
  -4   9  -8       53.52       49.83      2.85 o 
  -3   9  -8       27.75       25.58      2.14 o 
  -2   9  -8       22.11       22.09      1.99 o 
  -1   9  -8       81.66       84.48      4.02 o 
   0   9  -8        0.41        2.14      1.34 o 
   1   9  -8      149.56      154.16      8.02 o 
   2   9  -8       22.36       25.11      3.48 o 
   3   9  -8        0.67        2.00      1.93 o 
   4   9  -8        3.15        5.16      2.76 o 
   5   9  -8        4.22        5.34      1.57 o 
   6   9  -8        2.84        1.36      2.03 o 
   7   9  -8        2.09        2.14      2.37 o 
  -5  10  -8        9.98       12.16      1.82 o 
  -4  10  -8      160.35      170.11      5.18 o 
  -3  10  -8        0.35        0.50      1.22 o 
  -2  10  -8       15.03       15.40      3.19 o 
  -1  10  -8       23.41       24.04      6.48 o 
   0  10  -8       15.71       14.63      2.70 o 
   1  10  -8        1.68       -1.33      1.90 o 
   2  10  -8       53.40       48.60      4.89 o 
   3  10  -8        5.62        4.74      2.34 o 
   4  10  -8        2.43        6.14      2.38 o 
   5  10  -8       48.75       40.95      6.06 o 
   6  10  -8        5.95        8.85      3.20 o 
  -4  11  -8       31.52       34.68      2.62 o 
  -3  11  -8       12.52       11.18      2.06 o 
  -2  11  -8        5.21        9.93      2.15 o 
  -1  11  -8       10.09       11.26      2.06 o 
   0  11  -8       10.09       11.71      2.99 o 
   1  11  -8       26.68       33.34      4.50 o 
   2  11  -8        3.03        7.13      3.09 o 
   3  11  -8       49.24       52.20      5.47 o 
   4  11  -8       14.24       13.61      3.36 o 
   5  11  -8        3.62        8.36      2.77 o 
  -3  12  -8        6.33        9.34      2.19 o 
  -2  12  -8        0.86        0.59      2.15 o 
  -1  12  -8        7.64        9.22      2.02 o 
   0  12  -8        8.96        9.36      3.02 o 
   1  12  -8        2.39        3.90      2.54 o 
   2  12  -8        4.24        7.97      2.92 o 
   3  12  -8       44.53       62.39      6.11 o 
   0  -7  -7        0.62        0.84      2.27 o 
   1  -7  -7        8.47        7.44      3.04 o 
   2  -7  -7        4.12        9.03      3.03 o 
   3  -7  -7       66.67       71.83      6.12 o 
   4  -7  -7        3.04        3.44      2.54 o 
   5  -7  -7        2.09        2.20      2.61 o 
  -2  -6  -7       12.96       10.52      3.10 o 
  -1  -6  -7        4.50        4.39      2.68 o 
   0  -6  -7        7.70       12.67      3.32 o 
   1  -6  -7        3.42        6.44      2.51 o 
   2  -6  -7       19.69       20.41      3.66 o 
   3  -6  -7        3.88        4.70      2.55 o 
   4  -6  -7       16.38        9.29      2.89 o 
   5  -6  -7       49.74       45.67      3.36 o 
   6  -6  -7        1.60        3.12      2.97 o 
  -1  -5  -7        4.91        3.51      2.63 o 
   0  -5  -7        3.93        4.89      2.65 o 
   1  -5  -7       25.39       18.54      3.22 o 
   2  -5  -7       82.20       74.08      6.05 o 
   3  -5  -7      115.32       91.29      6.47 o 
   4  -5  -7       14.12       12.81      2.82 o 
   5  -5  -7       35.07       39.74      4.99 o 
   6  -5  -7       67.92       62.27      5.84 o 
   7  -5  -7       27.59       24.58      4.28 o 
   8  -5  -7        3.46        2.66      2.71 o 
  -2  -4  -7       89.58       81.74      5.19 o 
   0  -4  -7       19.28       12.29      2.99 o 
   1  -4  -7       92.55       79.77      5.89 o 
   2  -4  -7       56.31       60.71      5.44 o 
   3  -4  -7      146.08      143.95      7.82 o 
   4  -4  -7       70.12       63.78      5.19 o 
   5  -4  -7       27.04       21.88      2.19 o 
   6  -4  -7      134.44      143.83      8.29 o 
   7  -4  -7        1.65        2.26      2.26 o 
   8  -4  -7       13.02        6.95      3.02 o 
  -5  -3  -7        1.46        1.58      2.19 o 
  -4  -3  -7       16.21       13.47      2.92 o 
  -3  -3  -7       31.85       36.19      3.94 o 
  -2  -3  -7       14.14       14.92      2.62 o 
  -1  -3  -7       75.04       85.17      5.20 o 
   0  -3  -7       21.13       17.76      3.17 o 
   1  -3  -7      290.52      281.49     10.69 o 
   2  -3  -7      289.37      299.94     11.29 o 
   3  -3  -7       19.81       16.65      2.90 o 
   4  -3  -7      121.22      104.62      6.53 o 
   5  -3  -7       23.16       21.06      3.28 o 
   6  -3  -7       37.24       32.19      4.23 o 
   7  -3  -7      110.16      116.35      7.88 o 
   8  -3  -7       43.64       50.59      5.52 o 
   9  -3  -7        4.25        3.70      2.82 o 
  -6  -2  -7        6.12       12.45      3.20 o 
  -5  -2  -7        6.89        4.22      2.43 o 
  -4  -2  -7        0.27        4.19      2.19 o 
  -3  -2  -7       26.59       26.09      3.33 o 
  -2  -2  -7       18.49       15.88      2.65 o 
  -1  -2  -7      159.25      168.96      7.26 o 
   0  -2  -7       28.57       32.99      4.09 o 
   1  -2  -7       20.99       16.32      2.87 o 
   2  -2  -7       11.56       10.21      2.65 o 
   3  -2  -7        6.88        7.10      2.31 o 
   4  -2  -7        5.34        7.16      2.22 o 
   5  -2  -7       19.24       17.37      3.16 o 
   6  -2  -7       19.53       18.83      3.38 o 
   7  -2  -7        2.56        3.26      2.22 o 
   8  -2  -7       78.85       77.53      6.70 o 
   9  -2  -7       40.79       41.57      5.31 o 
  -7  -1  -7        1.10       -0.67      2.43 o 
  -6  -1  -7        5.07        4.13      2.51 o 
  -5  -1  -7       23.55       21.37      3.56 o 
  -4  -1  -7       11.47       12.30      2.79 o 
  -3  -1  -7       11.25        8.91      2.39 o 
  -2  -1  -7      268.49      258.45      9.24 o 
  -1  -1  -7       26.13       25.64      3.28 o 
   0  -1  -7        4.62        4.26      1.47 o 
   1  -1  -7       18.39       16.56      3.00 o 
   2  -1  -7        8.99        5.00      2.07 o 
   3  -1  -7       43.97       43.56      4.18 o 
   4  -1  -7       79.84       70.11      5.08 o 
   5  -1  -7       27.05       27.66      3.58 o 
   6  -1  -7       33.84       34.69      4.21 o 
   7  -1  -7       64.05       67.24      5.82 o 
   8  -1  -7       82.22       82.68      6.68 o 
   9  -1  -7        1.60        4.37      3.02 o 
  10  -1  -7       37.01       34.43      5.00 o 
  -7   0  -7        0.19        0.92      2.33 o 
  -6   0  -7       22.21       18.13      3.41 o 
  -5   0  -7        7.46       12.09      2.93 o 
  -4   0  -7       38.00       38.26      4.24 o 
  -3   0  -7        5.61        5.47      2.26 o 
  -2   0  -7       17.30       15.92      2.90 o 
  -1   0  -7        1.71        5.18      1.88 o 
   0   0  -7      233.23      251.33      6.60 o 
   1   0  -7       64.24       63.75      4.79 o 
   2   0  -7       52.54       52.32      4.36 o 
   3   0  -7        6.04        6.92      2.13 o 
   4   0  -7       13.26       14.47      2.79 o 
   5   0  -7        2.27        2.20      2.04 o 
   6   0  -7       16.66       18.36      3.16 o 
   7   0  -7       87.35       80.95      6.12 o 
   8   0  -7       80.96       92.80      6.92 o 
   9   0  -7       19.88       23.89      4.02 o 
  10   0  -7        2.08        0.80      2.52 o 
  -7   1  -7       64.82       59.29      5.89 o 
  -6   1  -7       26.82       26.19      4.11 o 
  -5   1  -7      236.89      207.43      9.74 o 
  -4   1  -7      591.66      621.44     16.68 o 
  -3   1  -7       35.08       31.71      3.59 o 
  -2   1  -7       92.34       95.39      5.60 o 
  -1   1  -7      313.06      340.90     10.49 o 
   0   1  -7       12.78       18.23      1.99 o 
   1   1  -7       28.74       18.85      5.61 o 
   2   1  -7      188.54      183.78      7.94 o 
   3   1  -7       33.30       36.97      3.59 o 
   4   1  -7        6.83        8.14      2.22 o 
   5   1  -7       25.39       27.65      3.46 o 
   6   1  -7       73.53       73.78      5.65 o 
   7   1  -7       17.08       12.24      3.03 o 
   8   1  -7        2.53        5.20      2.84 o 
   9   1  -7       35.45       30.59      4.58 o 
  10   1  -7        0.36        3.83      3.10 o 
  -8   2  -7       44.50       40.44      5.31 o 
  -7   2  -7       43.57       38.15      5.02 o 
  -6   2  -7      139.86      132.54      8.12 o 
  -5   2  -7      181.21      162.57      8.57 o 
  -4   2  -7        2.19        1.23      1.83 o 
  -3   2  -7      118.51      117.56      6.57 o 
  -2   2  -7       19.63       19.05      2.90 o 
  -1   2  -7       17.56       17.94      2.76 o 
   0   2  -7      424.02      416.39      8.26 o 
   1   2  -7        3.45        2.44      1.74 o 
   2   2  -7        6.06        5.36      1.87 o 
   3   2  -7       47.54       44.48      3.76 o 
   4   2  -7      135.04      113.25      5.84 o 
   5   2  -7      147.94      155.10      7.39 o 
   6   2  -7       35.49       41.71      4.34 o 
   7   2  -7      283.54      292.74     11.36 o 
   8   2  -7      136.53      141.96      8.29 o 
   9   2  -7       67.43       62.42      6.09 o 
  10   2  -7       24.59       26.65      4.50 o 
  -8   3  -7       15.80       21.31      4.37 o 
  -7   3  -7        5.47       10.11      3.43 o 
  -6   3  -7        2.10       -0.11      2.34 o 
  -5   3  -7       65.61       69.63      5.78 o 
  -4   3  -7       69.84       67.98      3.06 o 
  -3   3  -7       23.71       25.82      3.36 o 
  -2   3  -7       20.68       20.20      3.05 o 
  -1   3  -7      103.19       92.73      5.49 o 
   0   3  -7       44.10       44.17      2.67 o 
   1   3  -7        0.31        1.55      1.29 o 
   2   3  -7        3.76        3.69      1.81 o 
   3   3  -7      281.43      275.16      8.88 o 
   4   3  -7       52.28       48.27      3.96 o 
   5   3  -7      168.42      179.75      7.89 o 
   6   3  -7      402.28      413.78     12.89 o 
   7   3  -7      577.17      589.69     16.41 o 
   8   3  -7       41.58       53.25      5.18 o 
   9   3  -7        1.23        2.74      2.37 o 
  -8   4  -7       13.10       21.43      4.29 o 
  -7   4  -7        1.27        2.09      2.50 o 
  -6   4  -7        0.47        5.33      2.77 o 
  -5   4  -7       34.05       33.92      4.33 o 
  -4   4  -7       44.91       45.09      2.61 o 
  -3   4  -7       19.54       18.04      1.83 o 
  -2   4  -7        1.18        2.75      1.23 o 
  -1   4  -7       63.85       63.12      4.67 o 
   0   4  -7        3.22        2.66      1.05 o 
   1   4  -7      118.58      109.38      6.96 o 
   2   4  -7       82.46       73.06      4.43 o 
   3   4  -7      291.08      280.41      8.63 o 
   4   4  -7      285.45      285.63      9.34 o 
   5   4  -7       54.98       54.58      4.39 o 
   6   4  -7       43.76       49.91      4.61 o 
   7   4  -7      177.46      191.06      9.05 o 
   8   4  -7       91.53       91.74      6.71 o 
  -8   5  -7        3.26        6.85      3.40 o 
  -7   5  -7        0.20        5.00      2.89 o 
  -6   5  -7       13.11       15.69      3.52 o 
  -5   5  -7       39.64       38.86      2.91 o 
  -4   5  -7       58.37       48.76      4.65 o 
  -3   5  -7       26.26       26.99      2.17 o 
  -2   5  -7        1.06        1.79      1.28 o 
  -1   5  -7        7.97        8.35      1.51 o 
   0   5  -7       16.65       16.60      1.15 o 
   1   5  -7      189.55      183.01      3.97 o 
   2   5  -7      570.56      554.78     12.19 o 
   3   5  -7       29.52       28.69      2.97 o 
   4   5  -7        5.04        6.22      2.00 o 
   5   5  -7      198.16      190.18      7.87 o 
   6   5  -7      623.01      667.77     16.61 o 
   7   5  -7       20.57       25.27      3.74 o 
   8   5  -7       34.48       36.88      2.97 o 
  -8   6  -7       23.81       25.43      4.43 o 
  -7   6  -7       98.45       86.72      7.08 o 
  -6   6  -7       22.80       23.58      3.92 o 
  -5   6  -7      199.02      194.54      5.74 o 
  -4   6  -7       49.25       47.74      3.21 o 
  -3   6  -7       46.12       48.89      2.84 o 
  -2   6  -7       20.52       20.46      2.02 o 
  -1   6  -7       12.64       12.00      1.68 o 
   0   6  -7       12.36       13.01      1.93 o 
   1   6  -7       96.30       91.40      1.95 o 
   2   6  -7        2.35        3.94      1.56 o 
   3   6  -7       78.66       75.35      4.26 o 
   4   6  -7        4.81        8.89      3.09 o 
   5   6  -7       15.11       15.48      1.91 o 
   6   6  -7      149.32      132.49      6.50 o 
   7   6  -7       26.45       26.58      3.29 o 
   8   6  -7        8.69        8.14      2.63 o 
  -7   7  -7       27.36       28.79      4.68 o 
  -6   7  -7       24.40       19.88      3.73 o 
  -5   7  -7        0.35        1.83      1.28 o 
  -4   7  -7      106.51      114.28      4.50 o 
  -3   7  -7       17.40       14.36      1.92 o 
  -2   7  -7        4.86        7.48      1.28 o 
  -1   7  -7        3.21        3.09      0.98 o 
   0   7  -7       71.52       73.63      3.01 o 
   1   7  -7       32.56       30.83      1.57 o 
   2   7  -7       43.58       41.19      1.80 o 
   3   7  -7       10.56        8.06      1.29 o 
   4   7  -7        9.61        8.02      2.85 o 
   5   7  -7       58.24       58.44      3.21 o 
   6   7  -7        1.89        2.29      2.03 o 
   7   7  -7        9.13       10.28      2.68 o 
   8   7  -7       35.10       29.81      3.76 o 
  -7   8  -7        2.67        4.57      2.79 o 
  -6   8  -7       18.42       16.53      3.60 o 
  -5   8  -7       11.04       14.23      2.02 o 
  -4   8  -7        4.20        5.32      1.69 o 
  -3   8  -7       36.22       38.10      2.29 o 
  -2   8  -7        1.25        1.24      1.07 o 
  -1   8  -7       41.75       35.19      1.93 o 
   0   8  -7      250.39      255.50      6.36 o 
   1   8  -7       12.36       13.24      1.50 o 
   2   8  -7      150.93      145.23      3.35 o 
   3   8  -7       31.99       29.77      1.72 o 
   4   8  -7        4.71        3.46      1.02 o 
   5   8  -7       92.58       91.92      6.17 o 
   6   8  -7       23.75       24.53      3.66 o 
   7   8  -7       40.17       44.99      4.65 o 
   8   8  -7        2.53        5.66      2.52 o 
  -7   9  -7       17.77       17.36      3.89 o 
  -6   9  -7       12.51       17.16      3.76 o 
  -5   9  -7        2.20        0.44      1.21 o 
  -4   9  -7       11.40       12.30      1.87 o 
  -3   9  -7       74.55       66.03      3.05 o 
  -2   9  -7      146.10      158.06      7.03 o 
  -1   9  -7       86.61       82.86      3.98 o 
   0   9  -7      114.41      110.80      4.44 o 
   1   9  -7      187.83      179.30      5.08 o 
   2   9  -7       13.60       16.70      1.88 o 
   3   9  -7        3.57        5.81      3.00 o 
   4   9  -7       27.97       34.64      2.71 o 
   5   9  -7        3.70        5.48      4.62 o 
   6   9  -7        3.82        4.62      1.70 o 
   7   9  -7       36.79       28.10      4.02 o 
  -6  10  -7        3.76        2.50      1.70 o 
  -5  10  -7        9.10       11.18      1.69 o 
  -4  10  -7      151.56      174.22      5.13 o 
  -3  10  -7       39.03       42.80      2.62 o 
  -2  10  -7       28.09       27.59      2.68 o 
  -1  10  -7      248.76      249.47      7.25 o 
   0  10  -7        1.57        1.06      1.36 o 
   1  10  -7        4.90        5.54      2.54 o 
   2  10  -7       32.19       30.07      2.51 o 
   3  10  -7        0.40        4.29      3.90 o 
   4  10  -7       12.20       11.39      3.13 o 
   5  10  -7        0.50        0.90      2.05 o 
   6  10  -7        6.17        6.20      2.47 o 
  -5  11  -7        1.36        2.65      2.02 o 
  -4  11  -7       39.22       45.93      3.65 o 
  -3  11  -7       61.18       64.44      8.22 o 
  -2  11  -7       22.70       20.06      2.98 o 
  -1  11  -7       33.34       36.26      3.15 o 
   0  11  -7       19.50       17.61      3.53 o 
   1  11  -7        0.75        1.23      2.31 o 
   2  11  -7       16.43       20.97      3.76 o 
   3  11  -7        8.01        8.92      2.32 o 
   4  11  -7       12.78       15.11      3.99 o 
   5  11  -7       40.92       46.14      3.57 o 
  -4  12  -7        2.96       -0.63      1.68 o 
  -3  12  -7        7.66        7.97      3.57 o 
  -2  12  -7        7.78        7.99      2.11 o 
  -1  12  -7        4.84        5.45      1.90 o 
   0  12  -7        4.28        6.30      2.83 o 
   1  12  -7        7.36        9.05      3.02 o 
   2  12  -7        4.55       10.24      3.30 o 
   3  12  -7       17.42       20.55      3.95 o 
   4  -8  -6       25.60       22.18      3.84 o 
  -2  -7  -6        3.62        2.84      2.60 o 
  -1  -7  -6        3.29        1.59      2.25 o 
   0  -7  -6        2.98        5.35      2.47 o 
   1  -7  -6        1.69        3.40      2.53 o 
   2  -7  -6        0.14        0.75      2.19 o 
   3  -7  -6        7.87        4.22      2.25 o 
   4  -7  -6       19.23       19.02      2.70 o 
   5  -7  -6        2.99       -1.33      1.57 o 
   6  -7  -6       38.63       43.39      3.52 o 
  -1  -6  -6       37.65       33.35      4.29 o 
   0  -6  -6        2.76       -0.30      1.98 o 
   1  -6  -6       45.63       40.85      4.45 o 
   2  -6  -6       28.81       29.70      3.94 o 
   3  -6  -6       18.17       17.88      3.11 o 
   4  -6  -6        5.06        2.26      2.04 o 
   5  -6  -6        4.03        3.67      1.44 o 
   6  -6  -6       21.75       18.13      4.25 o 
   7  -6  -6        6.69        2.99      2.67 o 
   8  -6  -6       10.09        4.66      2.93 o 
   0  -5  -6        1.68       -1.70      2.07 o 
   1  -5  -6       17.45       16.51      3.03 o 
   2  -5  -6       78.76       78.76      5.72 o 
   3  -5  -6       12.66       10.73      2.68 o 
   4  -5  -6       13.94       10.19      2.70 o 
   5  -5  -6       19.42       20.26      2.17 o 
   6  -5  -6       19.01       21.64      2.74 o 
   7  -5  -6        5.45        5.39      2.97 o 
   8  -5  -6       47.97       46.32      5.40 o 
  -6  -4  -6       15.88       19.91      3.52 o 
  -5  -4  -6        4.91        6.26      2.68 o 
  -4  -4  -6       17.57       16.69      2.94 o 
  -3  -4  -6      256.54      242.32      8.84 o 
  -2  -4  -6       19.00       17.82      2.58 o 
  -1  -4  -6       10.45       10.62      2.14 o 
   0  -4  -6      653.28      661.29     16.90 o 
   1  -4  -6       52.20       47.10      4.35 o 
   2  -4  -6      280.30      285.59     10.58 o 
   3  -4  -6       89.27       80.47      5.54 o 
   4  -4  -6        1.62        2.79      1.83 o 
   5  -4  -6        2.65        2.93      1.28 o 
   6  -4  -6       63.10       56.89      3.18 o 
   7  -4  -6       29.13       26.23      4.10 o 
   8  -4  -6       11.93       15.26      3.47 o 
   9  -4  -6       39.54       39.52      5.35 o 
  -6  -3  -6       10.87       14.39      3.16 o 
  -5  -3  -6       22.25       23.51      3.51 o 
  -4  -3  -6        2.52        2.19      1.93 o 
  -3  -3  -6      200.50      206.01      8.13 o 
  -2  -3  -6       99.93      101.42      5.31 o 
  -1  -3  -6      101.14      108.01      5.32 o 
   0  -3  -6       22.74       24.06      3.21 o 
   1  -3  -6       12.79       15.50      2.72 o 
   2  -3  -6       26.66       31.10      3.70 o 
   3  -3  -6       16.34       18.09      2.99 o 
   4  -3  -6       31.67       36.74      3.85 o 
   5  -3  -6       20.74       22.65      2.44 o 
   6  -3  -6      109.79      103.37      3.93 o 
   7  -3  -6       49.32       45.58      4.83 o 
   8  -3  -6       91.64       91.88      6.91 o 
   9  -3  -6       65.36       71.33      6.48 o 
  -7  -2  -6       28.43       38.56      4.75 o 
  -6  -2  -6       38.08       40.18      4.51 o 
  -5  -2  -6        7.50        7.56      2.52 o 
  -4  -2  -6       94.82       97.09      6.02 o 
  -3  -2  -6       38.91       41.35      3.81 o 
  -2  -2  -6        2.29        4.31      1.74 o 
  -1  -2  -6      161.56      170.64      6.72 o 
   0  -2  -6      128.51      138.34      4.44 o 
   1  -2  -6       12.63        9.69      2.30 o 
   2  -2  -6       84.01       83.59      5.46 o 
   3  -2  -6       97.78      101.87      5.82 o 
   4  -2  -6       42.11       36.09      3.58 o 
   5  -2  -6       35.12       33.70      2.13 o 
   6  -2  -6      138.41      136.04      7.44 o 
   7  -2  -6       31.49       29.77      3.99 o 
   8  -2  -6       72.80       64.82      5.91 o 
   9  -2  -6       81.38       87.46      6.96 o 
  10  -2  -6        3.73       -0.01      2.65 o 
  -8  -1  -6        5.04        0.59      2.23 o 
  -7  -1  -6       19.70       17.49      3.56 o 
  -6  -1  -6        1.76        3.46      2.27 o 
  -5  -1  -6        9.60        6.98      2.39 o 
  -4  -1  -6        1.56        0.19      1.69 o 
  -3  -1  -6        6.28        5.67      2.20 o 
  -2  -1  -6      157.53      163.67      6.87 o 
  -1  -1  -6       22.38       22.05      2.72 o 
   0  -1  -6       20.26       21.22      2.62 o 
   1  -1  -6       59.10       67.42      4.60 o 
   2  -1  -6      170.84      186.10      7.76 o 
   3  -1  -6        8.59        8.15      2.11 o 
   4  -1  -6      233.86      222.98      8.31 o 
   5  -1  -6       74.58       69.38      7.12 o 
   6  -1  -6       34.36       36.45      4.11 o 
   7  -1  -6       38.98       34.12      4.22 o 
   8  -1  -6      103.55      113.16      7.49 o 
   9  -1  -6        7.95        4.95      3.01 o 
  10  -1  -6       35.79       36.60      5.14 o 
  -8   0  -6        4.09        8.46      2.92 o 
  -7   0  -6        7.42        9.01      2.78 o 
  -6   0  -6       17.68       11.11      2.86 o 
  -5   0  -6       61.02       51.78      4.71 o 
  -4   0  -6      167.21      173.83      7.94 o 
  -3   0  -6       17.52       18.32      2.81 o 
  -2   0  -6      794.86      780.20     16.66 o 
  -1   0  -6      463.94      478.45     11.83 o 
   0   0  -6       55.85       54.02      3.79 o 
   1   0  -6      944.18     1088.26     20.41 o 
   2   0  -6       16.92       15.91      2.70 o 
   3   0  -6       62.73       69.02      4.46 o 
   4   0  -6      210.48      194.62      7.60 o 
   5   0  -6       15.10       12.29      1.96 o 
   6   0  -6       13.11       12.35      2.64 o 
   7   0  -6      183.55      183.46      8.80 o 
   8   0  -6       76.73       72.49      6.18 o 
   9   0  -6      222.84      217.38     10.68 o 
  10   0  -6        8.15       11.54      3.12 o 
  -8   1  -6       14.60       12.47      3.29 o 
  -7   1  -6       28.98       24.40      3.86 o 
  -6   1  -6      156.46      158.03      8.39 o 
  -5   1  -6       34.02       32.17      3.81 o 
  -4   1  -6     1096.08     1068.26     21.99 o 
  -3   1  -6       18.30       23.31      2.95 o 
  -2   1  -6       52.62       53.83      4.07 o 
  -1   1  -6      530.95      599.25     13.58 o 
   0   1  -6      286.12      320.19      9.34 o 
   1   1  -6      148.09      126.07     18.20 o 
   2   1  -6        2.41        5.32      1.78 o 
   3   1  -6      225.62      240.28      8.07 o 
   4   1  -6       57.12       49.58      3.77 o 
   5   1  -6       86.81       97.50      5.56 o 
   6   1  -6      127.54      125.46      6.77 o 
   7   1  -6      177.27      179.71      8.60 o 
   8   1  -6       14.39       11.77      3.11 o 
   9   1  -6      155.38      153.00      8.95 o 
  -8   2  -6       56.38       63.83      6.05 o 
  -7   2  -6        6.33        5.20      2.54 o 
  -6   2  -6       96.08       86.42      6.33 o 
  -5   2  -6       37.24       35.45      4.04 o 
  -4   2  -6       86.68       90.21      5.73 o 
  -3   2  -6       58.01       56.57      4.40 o 
  -2   2  -6       86.73       92.47      5.20 o 
  -1   2  -6        2.02        2.05      1.38 o 
   0   2  -6      217.57      193.03     11.80 o 
   1   2  -6      198.74      204.79      7.03 o 
   2   2  -6      224.04      227.98      7.61 o 
   3   2  -6      507.73      495.20     11.80 o 
   4   2  -6      439.68      438.71     11.54 o 
   5   2  -6        1.57        2.33      1.67 o 
   6   2  -6       24.98       25.95      3.40 o 
   7   2  -6       16.71       14.87      3.33 o 
   8   2  -6       76.77       79.54      6.21 o 
   9   2  -6       17.39       14.76      3.40 o 
  -8   3  -6        2.22        1.65      2.46 o 
  -7   3  -6        2.82        2.81      2.28 o 
  -6   3  -6        9.21        7.77      2.59 o 
  -5   3  -6      291.79      284.69     14.44 o 
  -4   3  -6       71.34       66.15      4.48 o 
  -3   3  -6       11.75       15.32      1.55 o 
  -2   3  -6       19.97       23.16      2.82 o 
  -1   3  -6      125.87      123.37      5.87 o 
   0   3  -6      432.76      426.68      7.65 o 
   1   3  -6      305.30      280.10     28.52 o 
   2   3  -6        2.62        1.98      1.27 o 
   3   3  -6     1519.88     1414.21     21.38 o 
   4   3  -6       30.39       30.10      3.13 o 
   5   3  -6      133.65      149.04      6.74 o 
   6   3  -6       20.08       19.67      3.06 o 
   7   3  -6       76.99       75.84      5.63 o 
   8   3  -6       22.70       17.06      3.32 o 
  -8   4  -6        5.51        5.02      2.59 o 
  -7   4  -6        6.33        3.94      2.52 o 
  -6   4  -6       20.03       15.81      3.14 o 
  -5   4  -6      135.80      126.59      4.66 o 
  -4   4  -6       35.09       35.79      3.50 o 
  -3   4  -6       34.28       28.47      2.03 o 
  -2   4  -6        0.00        2.18      1.00 o 
  -1   4  -6       41.31       51.40      3.92 o 
   0   4  -6      280.11      275.70      4.34 o 
   1   4  -6      294.38      287.98     12.00 o 
   2   4  -6      463.93      478.57     10.66 o 
   3   4  -6      140.16      133.83      5.62 o 
   4   4  -6       37.37       26.96      2.86 o 
   5   4  -6        6.77        9.42      2.43 o 
   6   4  -6      116.75      126.72      6.68 o 
   7   4  -6        6.94        8.44      2.66 o 
  -8   5  -6        0.11        4.87      3.00 o 
  -7   5  -6        9.16        8.85      2.92 o 
  -6   5  -6        1.16        0.22      2.12 o 
  -5   5  -6       94.97       93.52      4.25 o 
  -4   5  -6       73.30       73.29      3.19 o 
  -3   5  -6       83.56       71.25      3.12 o 
  -2   5  -6       29.14       31.42      2.15 o 
  -1   5  -6      453.16      444.47      6.27 o 
   0   5  -6      645.12      656.26      7.96 o 
   1   5  -6       17.00       15.60      1.36 o 
   2   5  -6      683.28      643.25      9.31 o 
   3   5  -6       46.72       43.82      3.22 o 
   4   5  -6       94.72       94.47      4.94 o 
   5   5  -6      154.79      153.40      6.74 o 
   6   5  -6       13.18       16.52      3.56 o 
   7   5  -6       15.40       18.88      2.90 o 
   8   5  -6        2.40        3.70      1.96 o 
  -8   6  -6       13.50       15.27      3.82 o 
  -7   6  -6      109.49      104.03      7.35 o 
  -6   6  -6       16.22       14.02      3.13 o 
  -5   6  -6       77.84       76.91      5.45 o 
  -4   6  -6       32.46       34.58      2.42 o 
  -3   6  -6       23.97       23.56      2.04 o 
  -2   6  -6       89.97       96.22      3.64 o 
  -1   6  -6      279.26      249.99      6.02 o 
   0   6  -6      117.21      115.09      2.79 o 
   1   6  -6      169.73      166.24      2.70 o 
   2   6  -6      351.69      342.65      5.01 o 
   3   6  -6      258.76      267.69      9.65 o 
   4   6  -6       14.34       13.74      1.64 o 
   5   6  -6       35.49       34.37      2.96 o 
   6   6  -6       97.64       96.36      5.74 o 
   7   6  -6       72.33       68.17      4.94 o 
   8   6  -6       58.50       56.92      4.65 o 
  -8   7  -6        0.93        4.75      2.87 o 
  -7   7  -6       31.50       31.36      4.39 o 
  -6   7  -6       49.19       43.35      5.28 o 
  -5   7  -6        0.69        0.81      1.20 o 
  -4   7  -6       51.61       47.18      2.87 o 
  -3   7  -6        5.24        5.91      1.18 o 
  -2   7  -6       36.19       33.10      2.01 o 
  -1   7  -6      110.49      112.19      4.65 o 
   0   7  -6      129.59      122.14      3.36 o 
   1   7  -6       19.99       20.35      1.18 o 
   2   7  -6       58.79       55.37      1.98 o 
   3   7  -6        4.11        5.57      0.98 o 
   4   7  -6       57.92       49.59      4.84 o 
   5   7  -6        4.06        2.97      1.67 o 
   6   7  -6       24.89       26.81      3.32 o 
   7   7  -6        9.15        9.69      2.56 o 
  -8   8  -6        0.86        0.64      2.50 o 
  -7   8  -6       17.51       16.01      3.42 o 
  -6   8  -6       10.23       13.78      1.99 o 
  -5   8  -6        6.20        7.12      1.69 o 
  -4   8  -6       35.02       30.34      2.09 o 
  -3   8  -6       16.33       15.35      1.56 o 
  -2   8  -6       51.03       59.07      2.63 o 
  -1   8  -6       12.28       12.91      1.81 o 
   0   8  -6       69.16       72.84      3.43 o 
   1   8  -6       36.90       41.03      3.26 o 
   2   8  -6      164.13      154.76      4.22 o 
   3   8  -6       16.77       20.41      2.27 o 
   4   8  -6      100.83       95.85      4.10 o 
   5   8  -6       86.47       69.87      5.26 o 
   6   8  -6       32.86       35.43      3.99 o 
   7   8  -6       10.77       13.43      2.78 o 
  -7   9  -6       27.79       33.09      4.62 o 
  -6   9  -6        0.23        1.74      1.23 o 
  -5   9  -6        6.31        6.34      1.49 o 
  -4   9  -6        2.88        2.03      1.37 o 
  -3   9  -6       36.88       40.69      3.05 o 
  -2   9  -6       10.41       11.37      1.80 o 
  -1   9  -6       66.19       67.89      3.58 o 
   0   9  -6      270.45      265.50      6.98 o 
   1   9  -6       55.00       56.98      3.04 o 
   2   9  -6       58.21       54.20      3.04 o 
   3   9  -6      136.69      133.74      4.87 o 
   4   9  -6        8.97       10.74      1.79 o 
   5   9  -6        9.92       10.52      1.95 o 
   6   9  -6        6.80        8.29      1.93 o 
   7   9  -6        3.79        5.32      1.83 o 
  -6  10  -6        4.92        9.22      2.61 o 
  -5  10  -6       94.22       86.79      3.66 o 
  -4  10  -6        0.41        3.98      1.29 o 
  -3  10  -6      108.51      109.61      3.90 o 
  -2  10  -6        6.30        4.97      2.17 o 
  -1  10  -6       51.72       52.72      3.44 o 
   0  10  -6      127.82      116.12      4.89 o 
   1  10  -6       27.80       29.43      4.86 o 
   2  10  -6       51.50       52.96      3.87 o 
   3  10  -6       73.30       70.07      3.81 o 
   4  10  -6        0.11       -0.49      1.58 o 
   5  10  -6       21.37       23.79      3.87 o 
   6  10  -6        2.67        3.19      1.67 o 
  -5  11  -6       11.70       12.63      2.39 o 
  -4  11  -6        8.34        6.61      1.88 o 
  -3  11  -6        1.30        2.46      1.70 o 
  -2  11  -6       16.51       16.26      3.65 o 
  -1  11  -6       28.41       31.84      2.96 o 
   0  11  -6       31.52       32.80      4.38 o 
   1  11  -6       31.66       35.19      2.91 o 
   2  11  -6       48.09       48.19      3.35 o 
   3  11  -6       14.21       16.48      3.35 o 
   4  11  -6        6.86        9.29      1.97 o 
   5  11  -6       38.23       42.43      3.51 o 
  -4  12  -6        1.24        1.22      1.62 o 
  -3  12  -6        6.46        6.07      2.03 o 
  -2  12  -6       16.88       18.13      2.60 o 
  -1  12  -6        3.59        6.31      2.06 o 
   0  12  -6       11.26        7.58      2.87 o 
   1  12  -6        2.30        5.35      2.59 o 
   2  12  -6        2.03        3.16      1.63 o 
   3  12  -6        3.44        6.44      1.92 o 
   4  12  -6       19.22       26.00      2.94 o 
  -1  13  -6        4.24        7.38      3.13 o 
   0  13  -6        6.30        9.41      3.08 o 
   1  13  -6       52.33       56.29      6.00 o 
   3  -9  -5       13.53       15.05      3.61 o 
   4  -9  -5        8.81        7.69      3.15 o 
   0  -8  -5        0.01        2.21      1.88 o 
   1  -8  -5       13.33       10.10      3.12 o 
   2  -8  -5       14.23       17.89      3.22 o 
   3  -8  -5       16.54       14.74      2.84 o 
   4  -8  -5        2.92        2.39      2.81 o 
   5  -8  -5        4.15        2.54      2.21 o 
   6  -8  -5        2.93        5.59      2.68 o 
  -1  -7  -5        3.88        7.28      2.74 o 
   0  -7  -5        4.55        1.76      1.99 o 
   1  -7  -5       37.05       45.47      4.53 o 
   2  -7  -5        1.98        1.15      1.84 o 
   3  -7  -5        3.51        4.28      1.99 o 
   4  -7  -5        2.65        3.38      1.40 o 
   5  -7  -5       61.17       58.76     11.51 o 
   6  -7  -5       79.00       80.18      4.24 o 
   7  -7  -5        6.66        5.07      1.80 o 
  -1  -6  -5       10.79       10.46      2.80 o 
   0  -6  -5       48.24       45.12      4.34 o 
   1  -6  -5      230.93      215.92      8.84 o 
   2  -6  -5       40.92       49.75      4.32 o 
   3  -6  -5        3.11        3.14      2.06 o 
   4  -6  -5       29.69       28.02      2.47 o 
   5  -6  -5        2.75        8.23      1.80 o 
   6  -6  -5       68.77       69.51      3.84 o 
   7  -6  -5        2.71        2.03      1.50 o 
   8  -6  -5        8.13        5.44      2.92 o 
  -1  -5  -5      330.30      333.81      8.68 o 
   0  -5  -5      154.03      165.66      7.78 o 
   1  -5  -5      234.66      236.85      8.88 o 
   2  -5  -5      650.61      697.74     16.55 o 
   3  -5  -5      283.08      278.01      9.75 o 
   4  -5  -5       16.95       11.33      2.45 o 
   5  -5  -5      271.76      260.87     11.93 o 
   6  -5  -5        3.86        5.49      2.29 o 
   7  -5  -5       68.26       67.40      3.70 o 
   8  -5  -5       15.91       17.57      3.55 o 
   9  -5  -5        8.92        5.88      2.94 o 
  -7  -4  -5       21.12       28.88      4.17 o 
  -6  -4  -5        0.72       -0.52      2.06 o 
  -5  -4  -5        4.90        8.75      2.40 o 
  -4  -4  -5       23.80       23.13      3.13 o 
  -3  -4  -5       50.68       52.23      3.92 o 
  -2  -4  -5      208.47      211.59      7.14 o 
  -1  -4  -5       79.81       86.58      4.29 o 
   0  -4  -5      103.82      108.55      6.03 o 
   1  -4  -5      167.30      171.49      7.38 o 
   2  -4  -5      146.85      148.52      7.04 o 
   3  -4  -5       21.46       16.19      2.63 o 
   4  -4  -5       16.82       14.59      2.56 o 
   5  -4  -5       56.76       55.41      2.95 o 
   6  -4  -5        1.67        4.96      1.44 o 
   7  -4  -5       45.51       39.56      4.58 o 
   8  -4  -5       17.92       14.60      3.29 o 
   9  -4  -5       44.04       48.01      5.48 o 
  10  -4  -5       12.68       11.70      3.43 o 
  -7  -3  -5        0.01        4.34      2.45 o 
  -6  -3  -5       28.89       35.74      4.22 o 
  -5  -3  -5       29.17       27.95      3.46 o 
  -4  -3  -5       73.18       71.34      4.82 o 
  -3  -3  -5       84.91       83.27      4.85 o 
  -2  -3  -5      273.71      275.85      8.33 o 
  -1  -3  -5       11.42        9.95      1.90 o 
   0  -3  -5       23.12       21.97      2.85 o 
   1  -3  -5      326.46      337.48     10.19 o 
   2  -3  -5       46.36       42.05      3.76 o 
   3  -3  -5       21.40       19.66      2.69 o 
   4  -3  -5       40.04       36.69      3.43 o 
   5  -3  -5       12.27       14.01      1.58 o 
   6  -3  -5        5.43        5.67      1.53 o 
   7  -3  -5       36.38       33.35      4.03 o 
   8  -3  -5       12.14       13.42      3.30 o 
   9  -3  -5       30.87       17.46      3.57 o 
  10  -3  -5       47.52       41.86      5.22 o 
  -8  -2  -5        4.28        6.71      2.83 o 
  -7  -2  -5        2.10       -1.33      2.05 o 
  -6  -2  -5        2.23        3.61      2.20 o 
  -5  -2  -5        7.97        8.35      2.37 o 
  -4  -2  -5       44.72       42.86      3.99 o 
  -3  -2  -5       27.64       29.64      3.03 o 
  -2  -2  -5       34.86       29.33      2.81 o 
  -1  -2  -5       41.35       45.77      3.20 o 
   0  -2  -5        1.03        1.78      1.47 o 
   1  -2  -5       77.54       76.81      4.65 o 
   2  -2  -5       14.79       19.82      2.77 o 
   3  -2  -5       19.10       13.61      2.23 o 
   4  -2  -5      110.90      107.28      5.61 o 
   5  -2  -5       14.94       14.81      2.13 o 
   6  -2  -5       29.89       32.81      2.03 o 
   7  -2  -5       77.97       75.40      5.74 o 
   8  -2  -5      160.31      163.98      8.76 o 
   9  -2  -5        2.51        1.03      2.36 o 
  -8  -1  -5       18.49       20.44      3.73 o 
  -7  -1  -5        9.45        8.72      2.59 o 
  -6  -1  -5        8.76       10.17      2.61 o 
  -5  -1  -5        4.46        3.22      1.89 o 
  -4  -1  -5        0.00        1.90      1.72 o 
  -3  -1  -5       17.82       13.68      2.49 o 
  -2  -1  -5      186.83      192.75      6.97 o 
  -1  -1  -5       79.64       78.53      4.13 o 
   0  -1  -5      116.39      121.21      5.05 o 
   1  -1  -5      146.14      163.23      6.46 o 
   2  -1  -5      215.16      237.01      8.05 o 
   3  -1  -5      211.82      216.48      7.47 o 
   4  -1  -5       42.64       51.23      3.72 o 
   5  -1  -5       20.61       22.07      1.46 o 
   6  -1  -5       23.60       23.18      3.28 o 
   7  -1  -5      200.73      192.53      8.79 o 
   8  -1  -5      125.11      125.64      7.58 o 
   9  -1  -5       43.39       39.56      4.76 o 
  -9   0  -5       19.13       20.77      3.97 o 
  -8   0  -5       48.17       41.11      4.98 o 
  -7   0  -5        2.43        1.69      1.91 o 
  -6   0  -5       27.10       17.29      3.01 o 
  -5   0  -5       81.04       73.32      5.16 o 
  -4   0  -5      242.73      241.53      8.75 o 
  -3   0  -5      413.94      444.43     11.67 o 
  -2   0  -5       32.02       36.13      3.14 o 
  -1   0  -5     2009.26     2162.56     31.35 o 
   0   0  -5     1405.17     1526.84     23.64 o 
   1   0  -5       95.66       91.70      5.89 o 
   2   0  -5      342.57      386.32     10.06 o 
   3   0  -5      271.56      283.25      8.34 o 
   4   0  -5       17.04       21.41      2.36 o 
   5   0  -5       94.15       89.60      5.38 o 
   6   0  -5       12.63       11.71      2.65 o 
   7   0  -5      118.29      103.00      6.44 o 
   8   0  -5       30.29       30.80      4.09 o 
   9   0  -5        4.79        4.03      2.46 o 
  -9   1  -5       23.42       20.20      4.01 o 
  -8   1  -5       79.81       88.74      6.83 o 
  -7   1  -5        3.02        0.36      2.12 o 
  -6   1  -5       51.80       46.40      4.50 o 
  -5   1  -5      381.90      380.97     11.87 o 
  -4   1  -5      130.73      144.16      6.71 o 
  -3   1  -5       41.34       39.72      3.49 o 
  -2   1  -5       98.63       99.04      5.03 o 
  -1   1  -5       74.00       72.59      4.12 o 
   0   1  -5      486.95      496.09     11.18 o 
   1   1  -5      133.31      133.09      5.34 o 
   2   1  -5       50.26       54.78      3.54 o 
   3   1  -5      446.49      424.78     10.29 o 
   4   1  -5      206.21      209.32      7.43 o 
   5   1  -5      252.58      240.53      8.64 o 
   6   1  -5       14.24       13.60      2.62 o 
   7   1  -5       56.48       55.51      4.81 o 
   8   1  -5       76.80       64.59      5.41 o 
  -9   2  -5       51.78       56.23      5.79 o 
  -8   2  -5       14.57       17.57      3.36 o 
  -7   2  -5       33.45       29.73      4.10 o 
  -6   2  -5      153.50      142.95      7.57 o 
  -5   2  -5       18.39       15.47      1.94 o 
  -4   2  -5       55.99       61.03      2.88 o 
  -3   2  -5      401.93      391.72     10.86 o 
  -2   2  -5      682.09      722.38     15.07 o 
  -1   2  -5       93.72       94.37      4.65 o 
   0   2  -5      115.28      100.52      6.05 o 
   1   2  -5      175.53      157.16      5.52 o 
   2   2  -5      461.41      475.09     10.52 o 
   3   2  -5      709.92      617.83     56.38 o 
   4   2  -5      347.96      353.17      9.80 o 
   5   2  -5       22.82       22.46      2.99 o 
   6   2  -5       19.35       23.42      3.05 o 
   7   2  -5      328.70      350.21     11.79 o 
   8   2  -5      108.28      108.32      6.77 o 
  -9   3  -5       17.46       25.92      4.22 o 
  -8   3  -5        5.17       16.00      3.49 o 
  -7   3  -5        6.47        5.30      2.40 o 
  -6   3  -5       10.70       13.20      2.69 o 
  -5   3  -5       25.70       25.50      1.78 o 
  -4   3  -5       12.51       11.00      1.23 o 
  -3   3  -5      247.39      236.63      9.06 o 
  -2   3  -5       58.63       56.28      3.80 o 
  -1   3  -5      112.33      110.42      5.04 o 
   0   3  -5       35.28       28.03      2.71 o 
   1   3  -5     1064.11     1031.09     18.27 o 
   2   3  -5      744.16      725.13     13.10 o 
   3   3  -5       40.13       37.53      2.89 o 
   4   3  -5      295.18      292.30      8.73 o 
   5   3  -5      206.85      209.52      7.79 o 
   6   3  -5      342.88      328.99     10.75 o 
   7   3  -5       89.19       91.52      6.04 o 
  -9   4  -5       11.71       13.67      3.72 o 
  -8   4  -5        7.45       11.98      3.18 o 
  -7   4  -5        5.72        5.46      2.42 o 
  -6   4  -5       42.35       45.26      4.40 o 
  -5   4  -5       93.21       86.29      3.10 o 
  -4   4  -5      128.67      120.32      3.70 o 
  -3   4  -5       84.30       80.49      6.16 o 
  -2   4  -5       30.76       32.06      1.97 o 
  -1   4  -5       75.36       79.46      2.94 o 
   0   4  -5       81.15       73.83      2.51 o 
   1   4  -5      195.85      174.93      3.49 o 
   2   4  -5     1077.71     1010.78     16.23 o 
   3   4  -5     1969.03     2088.94     29.97 o 
   4   4  -5      257.92      280.29      8.36 o 
   5   4  -5       11.35       10.52      2.27 o 
   6   4  -5      720.14      746.90     16.98 o 
   8   4  -5       89.40       88.00      5.10 o 
  -9   5  -5       15.85        9.93      3.10 o 
  -8   5  -5       10.13        9.86      2.95 o 
  -7   5  -5        3.06        5.74      2.69 o 
  -6   5  -5      110.56      106.93      6.23 o 
  -5   5  -5       17.85       18.49      1.70 o 
  -4   5  -5       34.90       34.59      2.17 o 
  -3   5  -5        3.26        5.50      1.12 o 
  -2   5  -5       74.05       66.24      2.79 o 
  -1   5  -5       16.44       15.76      1.20 o 
   0   5  -5      813.15      821.58      9.44 o 
   1   5  -5      125.72      126.92      3.05 o 
   2   5  -5      150.24      170.46      4.08 o 
   3   5  -5        0.37        1.36      1.06 o 
   4   5  -5       44.10       46.42      2.44 o 
   5   5  -5       12.06       13.02      1.94 o 
   6   5  -5       94.89       94.22      5.12 o 
   7   5  -5       36.03       42.36      3.66 o 
   8   5  -5        6.24        4.82      2.04 o 
  -9   6  -5       22.45       26.40      4.50 o 
  -8   6  -5       54.41       49.71      5.36 o 
  -7   6  -5       16.61       14.07      3.14 o 
  -6   6  -5      162.50      154.46     10.00 o 
  -5   6  -5       21.48       19.17      1.87 o 
  -4   6  -5        6.48        8.89      1.44 o 
  -3   6  -5        3.87        2.86      1.11 o 
  -2   6  -5      194.87      182.86      4.85 o 
  -1   6  -5       29.84       31.39      2.11 o 
   0   6  -5       29.44       34.32      1.60 o 
   1   6  -5       14.60       14.80      0.97 o 
   2   6  -5       20.35       21.93      1.24 o 
   3   6  -5       45.78       46.62      2.27 o 
   4   6  -5      105.51      111.50      5.65 o 
   5   6  -5      169.73      172.30      7.13 o 
   6   6  -5       15.18       11.42      2.25 o 
   7   6  -5       13.94       11.01      2.41 o 
  -8   7  -5       22.56       27.44      4.11 o 
  -7   7  -5       14.23       15.11      3.27 o 
  -6   7  -5        2.16        2.38      2.33 o 
  -5   7  -5       37.51       37.22      2.58 o 
  -4   7  -5        3.39        3.85      2.31 o 
  -3   7  -5       16.07       15.27      1.47 o 
  -2   7  -5       30.94       29.48      2.59 o 
  -1   7  -5       74.80       84.96      3.39 o 
   0   7  -5      144.14      126.89      3.67 o 
   1   7  -5       79.32       84.15      3.14 o 
   2   7  -5       35.33       33.51      1.49 o 
   3   7  -5        5.57        5.60      1.25 o 
   4   7  -5       20.94       18.32      2.78 o 
   5   7  -5       22.19       19.83      2.79 o 
   6   7  -5       14.64       12.72      2.50 o 
   7   7  -5        9.43       11.78      2.55 o 
  -8   8  -5       27.01       31.46      4.49 o 
  -7   8  -5        0.60        2.34      2.39 o 
  -6   8  -5        2.62        1.72      2.07 o 
  -5   8  -5       11.44       10.84      1.76 o 
  -4   8  -5        0.09        2.08      1.44 o 
  -3   8  -5       13.57       13.65      1.48 o 
  -2   8  -5       15.20       15.82      1.61 o 
  -1   8  -5        9.57        9.49      1.64 o 
   0   8  -5       30.31       36.11      3.01 o 
   1   8  -5       99.37       94.88      4.88 o 
   2   8  -5      390.70      404.79      8.03 o 
   3   8  -5      341.70      345.83     13.52 o 
   4   8  -5       68.09       72.56      3.56 o 
   5   8  -5      201.34      180.25      5.77 o 
   6   8  -5       23.66       26.83      3.33 o 
   7   8  -5        2.57        2.73      2.09 o 
  -7   9  -5        0.01        2.86      2.37 o 
  -6   9  -5        6.00        5.89      1.85 o 
  -5   9  -5        7.38        8.77      1.51 o 
  -4   9  -5      189.48      196.27      4.99 o 
  -3   9  -5      260.68      251.71      6.54 o 
  -2   9  -5      114.90      111.91      3.59 o 
  -1   9  -5       81.67       84.98      4.64 o 
   0   9  -5      510.80      542.01     10.37 o 
   1   9  -5      366.66      371.36      7.99 o 
   2   9  -5      169.34      181.24      5.59 o 
   3   9  -5       64.96       66.37      3.55 o 
   4   9  -5       22.16       19.56      2.18 o 
   5   9  -5       40.06       41.05      4.50 o 
   6   9  -5        0.16        0.18      2.26 o 
   7   9  -5        4.42        5.34      1.84 o 
  -7  10  -5        2.44        3.64      1.95 o 
  -6  10  -5       10.12       15.67      2.37 o 
  -5  10  -5       50.74       49.13      3.46 o 
  -4  10  -5       90.11       80.26      3.93 o 
  -3  10  -5        8.69       11.34      4.03 o 
  -2  10  -5       87.95       87.25      4.37 o 
  -1  10  -5       41.18       38.84      3.07 o 
   0  10  -5       46.07       52.88      4.93 o 
   1  10  -5       53.67       56.61      4.20 o 
   2  10  -5       24.95       25.19      2.51 o 
   3  10  -5        7.19        6.68      1.62 o 
   4  10  -5       41.30       41.80      3.20 o 
   5  10  -5        3.07        4.53      1.64 o 
   6  10  -5       14.12       16.30      2.31 o 
  -6  11  -5        5.58       -0.44      2.99 o 
  -5  11  -5       33.72       34.27      5.03 o 
  -4  11  -5       25.40       23.98      3.41 o 
  -3  11  -5        2.24        2.01      1.59 o 
  -2  11  -5       26.53       21.44      2.60 o 
  -1  11  -5        4.13        3.89      1.73 o 
   0  11  -5       19.86       22.66      3.75 o 
   1  11  -5       65.84       67.67      3.91 o 
   2  11  -5        3.30        4.22      2.80 o 
   3  11  -5        6.56       10.35      3.09 o 
   4  11  -5       14.81       17.84      2.47 o 
   5  11  -5        6.93        8.02      1.99 o 
  -4  12  -5        0.12        3.36      2.66 o 
  -3  12  -5        3.03        4.71      1.81 o 
  -2  12  -5        2.60        5.04      2.04 o 
  -1  12  -5       36.52       36.88      4.62 o 
   0  12  -5        6.06        6.10      2.80 o 
   1  12  -5        0.38        0.36      2.05 o 
   2  12  -5        7.47        7.97      2.80 o 
   3  12  -5       89.69      100.41      5.18 o 
   4  12  -5        2.72        3.19      1.69 o 
  -2  13  -5        6.22        5.40      2.81 o 
  -1  13  -5       20.58       27.79      4.30 o 
   0  13  -5        3.48        1.71      2.37 o 
   1  13  -5       21.91       26.21      4.26 o 
   3  -9  -4        4.85        1.85      2.28 o 
   4  -9  -4        1.51        4.53      2.35 o 
   5  -9  -4        0.65        2.56      2.68 o 
  -1  -8  -4       57.41       50.93      4.66 o 
   0  -8  -4       17.11       13.62      2.72 o 
   1  -8  -4       42.91       35.76      3.82 o 
   2  -8  -4        4.99        7.63      2.32 o 
   3  -8  -4       40.22       37.85      2.80 o 
   4  -8  -4        7.29       10.45      2.05 o 
   5  -8  -4       12.58       15.50      3.98 o 
   6  -8  -4        5.48        5.44      2.69 o 
   7  -8  -4        7.79       11.22      3.00 o 
  -1  -7  -4       23.03       23.96      3.35 o 
   0  -7  -4       32.85       29.12      3.41 o 
   1  -7  -4       18.83       21.87      3.23 o 
   2  -7  -4       53.99       54.36      4.30 o 
   3  -7  -4        7.74        3.61      1.72 o 
   4  -7  -4       50.99       45.38      3.10 o 
   5  -7  -4       62.75       63.87      4.10 o 
   6  -7  -4       53.82       47.31      3.73 o 
   7  -7  -4        8.96       10.02      2.01 o 
   8  -7  -4        1.04       -0.76      2.45 o 
   0  -6  -4      216.15      224.16      8.57 o 
   1  -6  -4      107.12       97.44      5.57 o 
   2  -6  -4      173.89      175.03      7.37 o 
   3  -6  -4      207.58      204.56      7.90 o 
   4  -6  -4        5.03        3.60      2.63 o 
   5  -6  -4       14.79       11.78      3.33 o 
   6  -6  -4      135.42      124.48      4.83 o 
   7  -6  -4        6.59        7.29      1.75 o 
   8  -6  -4        0.39        0.49      2.18 o 
   9  -6  -4        6.13        7.36      2.70 o 
  -6  -5  -4        1.92        5.52      2.28 o 
  -5  -5  -4       53.31       58.44      4.59 o 
  -4  -5  -4       39.04       46.32      3.79 o 
  -3  -5  -4       66.16       66.69      4.09 o 
  -2  -5  -4      201.13      201.19      6.38 o 
  -1  -5  -4       75.41       72.90      3.47 o 
   0  -5  -4      301.74      293.72      9.54 o 
   1  -5  -4      165.06      168.79      6.92 o 
   2  -5  -4       35.31       38.60      3.51 o 
   3  -5  -4      373.52      365.61     10.51 o 
   4  -5  -4       33.52       31.29      2.32 o 
   5  -5  -4       21.76       22.49      2.14 o 
   6  -5  -4      215.90      192.33      5.76 o 
   7  -5  -4       15.59       16.71      2.10 o 
   8  -5  -4        0.01        0.40      2.22 o 
   9  -5  -4       10.67        8.91      2.86 o 
  -7  -4  -4        6.77        6.63      2.53 o 
  -6  -4  -4        9.23       10.40      2.42 o 
  -5  -4  -4       77.15       73.00      4.97 o 
  -4  -4  -4      200.79      206.35      7.73 o 
  -3  -4  -4      146.26      141.60      5.89 o 
  -2  -4  -4       23.69       23.44      2.33 o 
  -1  -4  -4      110.50      106.74      4.30 o 
   0  -4  -4      151.15      146.66      6.34 o 
   1  -4  -4       83.71       89.85      4.90 o 
   2  -4  -4      134.25      135.75      6.08 o 
   3  -4  -4       88.48       81.98      4.70 o 
   4  -4  -4       17.37       16.32      1.71 o 
   5  -4  -4      113.35      114.96      4.05 o 
   6  -4  -4       26.11       23.37      2.05 o 
   7  -4  -4       43.24       44.22      4.49 o 
   8  -4  -4       48.17       51.41      5.00 o 
   9  -4  -4       31.75       22.83      4.11 o 
  -8  -3  -4        2.22        3.85      2.57 o 
  -7  -3  -4       37.66       38.09      4.43 o 
  -6  -3  -4        9.24        7.91      2.36 o 
  -5  -3  -4       16.68       14.82      2.66 o 
  -4  -3  -4       92.76       88.27      5.02 o 
  -3  -3  -4      128.93      131.19      5.66 o 
  -2  -3  -4        3.12        5.80      1.53 o 
  -1  -3  -4      186.54      181.26      5.73 o 
   0  -3  -4       26.63       25.92      2.13 o 
   1  -3  -4        0.89        1.22      1.33 o 
   2  -3  -4      287.50      294.48      8.88 o 
   3  -3  -4       24.12       21.29      2.57 o 
   4  -3  -4       45.29       47.76      2.56 o 
   5  -3  -4       71.30       66.02      6.28 o 
   6  -3  -4       22.65       21.22      1.88 o 
   7  -3  -4       32.37       29.36      3.68 o 
   8  -3  -4        7.42       13.18      3.12 o 
   9  -3  -4       39.53       38.65      4.72 o 
  -8  -2  -4       20.04       18.59      3.50 o 
  -7  -2  -4       48.68       42.00      4.41 o 
  -6  -2  -4       26.30       24.50      3.37 o 
  -5  -2  -4      164.11      164.68      7.37 o 
  -4  -2  -4       78.07       67.50      4.38 o 
  -3  -2  -4       11.09       12.10      2.14 o 
  -2  -2  -4      245.47      237.20      7.18 o 
  -1  -2  -4      217.73      231.02      6.58 o 
   0  -2  -4      646.81      690.13     12.38 o 
   1  -2  -4      347.39      361.98      9.46 o 
   2  -2  -4      220.68      203.50      6.94 o 
   3  -2  -4       22.73       25.01      2.62 o 
   4  -2  -4       18.23       19.63      1.52 o 
   5  -2  -4      170.08      166.34      5.88 o 
   6  -2  -4       64.19       66.79      4.84 o 
   7  -2  -4       23.79       25.93      3.60 o 
   8  -2  -4       11.33       10.73      2.75 o 
   9  -2  -4       40.81       32.63      4.26 o 
  -9  -1  -4        6.91        4.72      2.84 o 
  -8  -1  -4       35.45       31.80      4.20 o 
  -7  -1  -4       35.78       32.05      3.90 o 
  -6  -1  -4       84.66       81.36      5.57 o 
  -5  -1  -4       11.83       17.06      2.70 o 
  -4  -1  -4       25.25       19.40      3.19 o 
  -3  -1  -4       79.21       83.71      4.52 o 
  -2  -1  -4      597.15      639.94     13.02 o 
  -1  -1  -4       95.30       90.89      4.08 o 
   0  -1  -4      148.90      176.15      5.52 o 
   1  -1  -4       39.45       48.77      3.21 o 
   2  -1  -4      717.42      781.72     14.82 o 
   3  -1  -4       19.38       14.39      2.03 o 
   4  -1  -4       40.02       39.00      4.01 o 
   5  -1  -4       21.46       23.81      2.95 o 
   6  -1  -4        8.64       11.22      2.41 o 
   7  -1  -4       15.89       16.68      2.98 o 
   8  -1  -4       13.08       10.43      2.68 o 
  -9   0  -4        0.61       -1.24      2.50 o 
  -8   0  -4       11.42        8.88      2.77 o 
  -7   0  -4       58.40       50.54      4.67 o 
  -6   0  -4      255.94      255.09      9.75 o 
  -5   0  -4        4.71        4.84      2.02 o 
  -4   0  -4      177.31      174.01      6.99 o 
  -3   0  -4       93.77      102.62      4.93 o 
  -2   0  -4       70.02       80.64      4.15 o 
  -1   0  -4     2818.59     2971.91     39.11 o 
   0   0  -4      831.10      938.49     15.53 o 
   1   0  -4       51.31       54.97      1.52 o 
   2   0  -4        1.37        3.95      1.39 o 
   3   0  -4       11.17       13.69      1.91 o 
   4   0  -4       23.94       21.40      1.81 o 
   5   0  -4       50.24       59.66      4.11 o 
   6   0  -4       33.70       32.51      3.45 o 
   7   0  -4       35.00       40.84      4.03 o 
   8   0  -4       68.07       61.83      5.28 o 
  -9   1  -4        7.61        5.17      2.46 o 
  -8   1  -4       33.98       33.39      4.24 o 
  -7   1  -4       21.80       20.91      3.38 o 
  -6   1  -4       75.81       73.79      5.23 o 
  -5   1  -4      493.85      361.39     63.35 o 
  -4   1  -4       58.11       56.41      2.52 o 
  -3   1  -4       89.84       93.40      4.68 o 
  -2   1  -4      835.30      888.30     16.24 o 
  -1   1  -4      972.12      969.92     16.46 o 
   0   1  -4       73.22       70.83      1.86 o 
   1   1  -4      560.61      521.91     10.40 o 
   2   1  -4      109.14      107.48      4.31 o 
   3   1  -4      264.63      261.15      7.34 o 
   4   1  -4      244.32      262.62      8.01 o 
   5   1  -4       17.00       20.91      2.74 o 
   6   1  -4        6.12       10.20      2.25 o 
   7   1  -4       20.80       20.44      3.13 o 
  -9   2  -4       15.84       11.72      3.20 o 
  -8   2  -4       62.92       66.24      5.73 o 
  -7   2  -4       96.75       90.63      6.25 o 
  -6   2  -4        9.63       11.73      2.49 o 
  -5   2  -4      216.78      197.71     18.51 o 
  -4   2  -4       16.45       15.83      1.13 o 
  -3   2  -4      174.60      163.49      3.62 o 
  -2   2  -4     1426.64     1443.74     22.97 o 
  -1   2  -4      309.30      292.47      7.66 o 
   0   2  -4      499.03      485.62     10.18 o 
   1   2  -4        7.70       14.01      1.90 o 
   2   2  -4      596.29      565.98     10.64 o 
   3   2  -4      722.09      684.54     13.03 o 
   4   2  -4      315.32      314.50      8.72 o 
   5   2  -4      398.96      416.58     11.06 o 
   6   2  -4        5.73        7.57      2.01 o 
  -9   3  -4       57.99       51.62      5.39 o 
  -8   3  -4        3.16        3.32      2.42 o 
  -7   3  -4        8.78        8.41      2.75 o 
  -6   3  -4       14.04       15.74      2.80 o 
  -5   3  -4       21.28       18.86      1.36 o 
  -4   3  -4       80.21       81.84      2.67 o 
  -3   3  -4       39.90       45.46      5.32 o 
  -2   3  -4      645.62      616.15      8.40 o 
  -1   3  -4       64.94       65.00      2.36 o 
   0   3  -4       74.52       70.64      2.15 o 
   1   3  -4      179.24      138.32      2.73 o 
   2   3  -4      128.35      116.52      4.14 o 
   3   3  -4      269.29      272.69      7.41 o 
   4   3  -4     1466.51     1537.60     22.78 o 
   5   3  -4        1.82        2.12      1.71 o 
   6   3  -4       58.76       56.96      4.29 o 
  -9   4  -4       12.95       15.60      3.52 o 
  -8   4  -4       27.20       22.80      3.69 o 
  -7   4  -4       21.88       16.19      2.93 o 
  -6   4  -4      146.71      142.56      7.20 o 
  -5   4  -4      142.21      121.62      3.60 o 
  -4   4  -4       25.61       25.22      1.70 o 
  -3   4  -4      142.90      134.11      3.66 o 
  -2   4  -4      747.72      782.74     21.09 o 
  -1   4  -4       60.29       62.32      2.39 o 
   0   4  -4      176.45      136.96      3.29 o 
   1   4  -4      329.41      321.70      5.26 o 
   2   4  -4     1928.84     2158.52     21.02 o 
   3   4  -4       17.99       19.10      1.54 o 
   4   4  -4       54.06       62.48      2.65 o 
   5   4  -4      244.59      253.37      9.39 o 
   6   4  -4       50.51       47.16      3.43 o 
   7   4  -4       13.88       15.55      2.20 o 
  -9   5  -4        3.97        3.56      2.66 o 
  -8   5  -4       58.47       53.29      5.29 o 
  -7   5  -4       25.54       23.43      3.51 o 
  -6   5  -4        7.83        8.28      2.61 o 
  -5   5  -4      210.00      202.02      7.07 o 
  -4   5  -4       10.12        8.75      1.22 o 
  -3   5  -4       60.12       59.32      2.63 o 
  -2   5  -4       44.86       42.72      2.44 o 
  -1   5  -4       53.02       58.17      2.00 o 
   0   5  -4      223.62      223.60      3.56 o 
   1   5  -4       26.10       25.55      1.11 o 
   2   5  -4      107.24      128.86      3.27 o 
   3   5  -4      132.05      134.12      3.62 o 
   4   5  -4      208.18      223.25      7.44 o 
   5   5  -4        9.35        9.05      1.96 o 
   6   5  -4      156.81      160.95      6.42 o 
   7   5  -4       23.99       22.23      2.66 o 
  -9   6  -4       25.28       29.41      4.52 o 
  -8   6  -4       13.96       11.73      3.16 o 
  -7   6  -4      109.23      119.53      7.15 o 
  -6   6  -4      247.62      264.87      9.95 o 
  -5   6  -4        5.46        6.25      1.33 o 
  -4   6  -4        2.02        3.04      1.15 o 
  -3   6  -4      155.80      164.13      4.51 o 
  -2   6  -4        1.07        1.66      0.93 o 
  -1   6  -4        7.15        8.31      1.30 o 
   0   6  -4       40.70       36.25      2.16 o 
   1   6  -4       83.58       77.84      5.01 o 
   2   6  -4       13.12       11.93      1.36 o 
   3   6  -4       28.31       33.39      3.10 o 
   4   6  -4      175.02      176.64      6.98 o 
   5   6  -4        3.39        3.49      1.52 o 
   6   6  -4       10.77       11.33      2.23 o 
   7   6  -4       30.38       30.61      3.19 o 
  -9   7  -4       28.12       27.55      4.37 o 
  -8   7  -4       65.20       54.52      5.36 o 
  -7   7  -4        3.12        6.32      2.38 o 
  -6   7  -4       85.28       80.98      5.58 o 
  -5   7  -4       60.36       63.43      3.15 o 
  -4   7  -4       16.18       16.81      1.75 o 
  -3   7  -4       78.84       79.37      2.77 o 
  -2   7  -4        6.13        6.28      1.07 o 
  -1   7  -4       53.23       51.87      2.60 o 
   0   7  -4      160.29      155.12      4.31 o 
   1   7  -4      245.24      246.01      5.62 o 
   2   7  -4       19.82       21.42      1.89 o 
   3   7  -4       68.24       73.17      3.27 o 
   4   7  -4       33.44       27.77      2.62 o 
   5   7  -4       52.86       50.68      4.09 o 
   6   7  -4       53.30       49.07      4.09 o 
   7   7  -4       88.17       75.35      4.99 o 
  -8   8  -4        7.64        7.06      2.91 o 
  -7   8  -4       26.83       20.39      3.57 o 
  -6   8  -4        4.19        7.53      2.69 o 
  -5   8  -4        7.11        5.20      1.65 o 
  -4   8  -4        5.82        5.37      1.20 o 
  -3   8  -4       12.33       13.31      1.46 o 
  -2   8  -4      168.87      159.76      4.79 o 
  -1   8  -4       30.68       29.14      4.83 o 
   0   8  -4       42.99       44.22      2.18 o 
   1   8  -4      901.76      887.51      9.69 o 
   2   8  -4       12.18       13.19      2.02 o 
   3   8  -4       89.49       89.54      3.87 o 
   4   8  -4      203.07      190.41      5.81 o 
   5   8  -4        2.12        0.75      1.37 o 
   6   8  -4       43.46       43.69      3.04 o 
  -8   9  -4        8.18        7.29      2.96 o 
  -7   9  -4        0.62        4.04      1.90 o 
  -6   9  -4        5.58        5.43      1.72 o 
  -5   9  -4       11.27       12.43      1.97 o 
  -4   9  -4        2.98        3.99      1.18 o 
  -3   9  -4       44.21       45.15      2.37 o 
  -2   9  -4      127.80      115.73      3.46 o 
  -1   9  -4      511.46      527.79     10.30 o 
   0   9  -4        1.76        3.24      2.14 o 
   1   9  -4      486.52      471.65      6.95 o 
   2   9  -4      186.41      190.88      5.86 o 
   3   9  -4       33.88       36.95      4.03 o 
   4   9  -4       52.11       58.46      3.52 o 
   5   9  -4       23.83       27.90      3.71 o 
   6   9  -4       34.99       30.86      2.90 o 
   7   9  -4       13.65       13.89      3.50 o 
  -7  10  -4        4.66        8.34      3.41 o 
  -6  10  -4        9.79       12.54      3.65 o 
  -5  10  -4        8.89        8.48      3.16 o 
  -4  10  -4       92.54       80.99      6.64 o 
  -3  10  -4       45.78       43.12      3.28 o 
  -2  10  -4       25.80       20.75      2.43 o 
  -1  10  -4       99.24       93.32      4.55 o 
   0  10  -4       98.25       96.62      6.52 o 
   1  10  -4        1.10        3.03      1.54 o 
   2  10  -4        1.33        1.49      0.98 o 
   3  10  -4        7.79        4.65      1.60 o 
   4  10  -4       14.47       10.37      2.80 o 
   5  10  -4        3.39        4.31      1.68 o 
   6  10  -4       24.67       19.38      2.63 o 
  -6  11  -4       18.35       22.53      4.58 o 
  -5  11  -4        3.16        1.54      3.01 o 
  -4  11  -4        2.42        7.44      3.06 o 
  -3  11  -4       28.84       29.07      4.20 o 
  -2  11  -4        8.48        9.38      1.97 o 
  -1  11  -4        2.55        0.75      2.69 o 
   0  11  -4        3.15        4.27      2.41 o 
   1  11  -4       13.03       16.85      4.72 o 
   2  11  -4        4.15        4.60      1.70 o 
   3  11  -4        0.42        0.64      1.55 o 
   4  11  -4        1.53       -0.27      2.66 o 
   5  11  -4       19.40       21.40      4.80 o 
  -5  12  -4        7.78        7.77      3.55 o 
  -4  12  -4        0.11        3.41      2.82 o 
  -3  12  -4        0.20        1.56      2.59 o 
  -2  12  -4        4.92        3.52      2.87 o 
   0  12  -4        7.18        4.54      2.52 o 
   1  12  -4       12.31       16.31      3.35 o 
   2  12  -4        1.41        2.46      2.68 o 
   3  12  -4        6.47        8.71      1.99 o 
   2 -10  -3       18.57       20.25      3.83 o 
   3 -10  -3       12.50       21.04      3.84 o 
   4 -10  -3        6.93       12.72      3.59 o 
   5 -10  -3        4.92       12.46      3.56 o 
   2  -9  -3       11.81       10.44      2.99 o 
   3  -9  -3       16.51       23.39      3.78 o 
   4  -9  -3        1.82        3.38      2.61 o 
   5  -9  -3       26.80       26.79      4.09 o 
   6  -9  -3       13.40       10.37      2.81 o 
   7  -9  -3       24.56       27.49      4.34 o 
  -1  -8  -3       99.70       96.67      5.71 o 
   0  -8  -3       54.04       50.77      3.99 o 
   1  -8  -3       57.49       55.52      4.10 o 
   2  -8  -3        0.63        0.40      1.51 o 
   3  -8  -3       23.23       20.76      2.15 o 
   4  -8  -3        0.14        3.11      1.49 o 
   5  -8  -3        1.73        1.41      1.29 o 
   6  -8  -3        0.48        3.43      3.85 o 
   7  -8  -3        2.23        0.82      2.36 o 
   0  -7  -3       13.50       13.26      2.35 o 
   1  -7  -3      110.70      118.84      5.93 o 
   2  -7  -3       86.10       87.07      4.92 o 
   3  -7  -3       23.32       22.74      2.04 o 
   4  -7  -3      203.17      195.55      8.23 o 
   5  -7  -3       21.97       22.30      2.30 o 
   6  -7  -3       53.38       55.02      3.42 o 
   7  -7  -3        4.72        3.71      1.60 o 
   8  -7  -3       37.99       34.11      4.34 o 
   0  -6  -3      226.28      232.57      8.04 o 
   1  -6  -3       51.13       52.07      3.83 o 
   2  -6  -3      128.09      128.93      5.71 o 
   3  -6  -3       83.59       84.19      3.46 o 
   4  -6  -3      121.81      111.79      4.14 o 
   5  -6  -3       14.13       12.75      1.85 o 
   6  -6  -3      119.49      121.09      4.72 o 
   7  -6  -3       92.91       89.24      4.21 o 
   8  -6  -3       91.91       81.21      6.18 o 
  -7  -5  -3        4.02        1.34      1.98 o 
  -6  -5  -3       40.08       41.37      4.19 o 
  -5  -5  -3       25.40       25.47      3.13 o 
  -4  -5  -3       21.24       23.46      2.69 o 
  -3  -5  -3       79.90       80.60      4.11 o 
  -2  -5  -3        4.54        6.84      1.46 o 
  -1  -5  -3        1.42        2.45      1.02 o 
   0  -5  -3      464.69      485.51     11.66 o 
   1  -5  -3       15.76       18.72      2.35 o 
   2  -5  -3     1080.39     1081.73     19.22 o 
   3  -5  -3       53.02       53.13      3.62 o 
   4  -5  -3       31.24       31.69      2.20 o 
   5  -5  -3       77.82       78.60      3.47 o 
   6  -5  -3       73.74       73.93      3.55 o 
   7  -5  -3       92.93       88.02      6.01 o 
   8  -5  -3        3.96       -1.14      2.39 o 
  -8  -4  -3        4.64        3.07      2.39 o 
  -7  -4  -3        3.86        9.03      2.83 o 
  -6  -4  -3      117.12      113.73      6.40 o 
  -5  -4  -3      103.79       94.15      5.41 o 
  -4  -4  -3      365.79      353.64      9.88 o 
  -3  -4  -3       95.22       87.20      4.28 o 
  -2  -4  -3      142.22      143.13      4.96 o 
  -1  -4  -3       74.72       65.83      2.95 o 
   1  -4  -3      209.04      201.41      6.64 o 
   2  -4  -3      113.26      112.96      4.97 o 
   3  -4  -3      168.02      169.50      6.10 o 
   4  -4  -3       36.33       39.97      2.33 o 
   5  -4  -3       95.22       90.05      3.45 o 
   6  -4  -3       25.90       31.42      3.07 o 
   7  -4  -3      323.15      314.68     11.30 o 
   8  -4  -3       34.32       29.93      4.02 o 
  -9  -3  -3        8.78        8.77      2.86 o 
  -8  -3  -3       56.73       55.81      5.39 o 
  -7  -3  -3       38.65       33.29      3.95 o 
  -6  -3  -3      449.03      441.74     12.99 o 
  -5  -3  -3       35.49       40.98      3.56 o 
  -4  -3  -3      155.57      151.89      6.20 o 
  -3  -3  -3       27.58       28.98      2.64 o 
  -2  -3  -3       99.97       94.10      4.02 o 
  -1  -3  -3      809.97      795.28     13.04 o 
   0  -3  -3      214.75      217.64      5.31 o 
   1  -3  -3      468.41      468.20     10.30 o 
   2  -3  -3      106.32      107.70      4.67 o 
   3  -3  -3      120.54      130.01      5.12 o 
   4  -3  -3       93.05       83.32      2.97 o 
   5  -3  -3       28.84       27.57      1.92 o 
   6  -3  -3       27.65       29.36      3.32 o 
   7  -3  -3        0.76        1.64      1.80 o 
   8  -3  -3        7.15        5.94      2.41 o 
  -9  -2  -3       51.68       45.60      5.16 o 
  -8  -2  -3      171.43      159.20      8.67 o 
  -7  -2  -3      104.51       98.67      6.43 o 
  -6  -2  -3      153.46      145.93      7.11 o 
  -5  -2  -3       85.38       83.68      4.98 o 
  -4  -2  -3       13.24       14.27      2.22 o 
  -3  -2  -3        8.11        8.34      1.78 o 
  -2  -2  -3       13.32        7.05      1.41 o 
  -1  -2  -3     1661.31     1783.57     24.34 o 
   0  -2  -3       86.34       90.19      3.28 o 
   1  -2  -3      446.34      453.07      9.79 o 
   2  -2  -3       82.06       85.49      3.97 o 
   3  -2  -3       41.32       38.59      2.75 o 
   4  -2  -3      113.73      123.50      5.61 o 
   5  -2  -3      135.10      126.98      3.59 o 
   6  -2  -3      109.23      104.56      5.78 o 
   7  -2  -3       19.07       19.18      3.06 o 
  -9  -1  -3        2.81        3.01      2.32 o 
  -8  -1  -3       16.32       11.77      2.86 o 
  -7  -1  -3       81.96       76.22      5.69 o 
  -6  -1  -3       55.49       50.27      4.34 o 
  -5  -1  -3      153.80      143.06      6.51 o 
  -4  -1  -3       91.27       92.45      6.45 o 
  -3  -1  -3       39.94       35.49      2.79 o 
  -2  -1  -3     2344.18     2390.07     21.46 o 
  -1  -1  -3      739.42      723.79     12.39 o 
   0  -1  -3      958.07     1052.02     15.71 o 
   1  -1  -3     3434.06     3505.11     44.30 o 
   2  -1  -3      226.39      209.73      6.02 o 
   3  -1  -3       40.64       39.07      1.78 o 
   4  -1  -3       22.57       23.47      1.39 o 
   5  -1  -3       20.71       27.17      2.86 o 
   6  -1  -3       72.75       69.22      4.67 o 
   7  -1  -3        3.92        6.07      2.14 o 
 -10   0  -3        7.60       10.76      3.26 o 
  -9   0  -3       40.71       39.65      4.91 o 
  -8   0  -3       64.43       69.40      5.81 o 
  -7   0  -3      321.87      319.23     11.54 o 
  -6   0  -3      116.42      106.50      6.16 o 
  -5   0  -3      185.00      192.02      7.59 o 
  -4   0  -3      306.59      266.09      8.21 o 
  -3   0  -3       17.98       23.33      2.43 o 
  -2   0  -3     3057.62     3143.55     40.65 o 
  -1   0  -3     1999.70     2076.29     27.74 o 
   0   0  -3     3272.16     3386.94     41.81 o 
   1   0  -3     2648.33     2574.52     22.14 o 
   2   0  -3     1167.57     1096.30     16.92 o 
   3   0  -3       72.07       63.07      3.69 o 
   4   0  -3       46.11       58.64      3.65 o 
   5   0  -3       73.62       74.28      4.42 o 
   6   0  -3        7.54        6.76      1.98 o 
   7   0  -3       20.06       17.76      3.03 o 
 -10   1  -3       27.17       37.00      5.01 o 
  -9   1  -3        6.67        4.98      2.48 o 
  -8   1  -3       18.09       17.78      3.38 o 
  -7   1  -3       60.29       60.90      5.19 o 
  -6   1  -3      108.91      106.77      6.11 o 
  -5   1  -3      180.10      199.66      7.71 o 
  -4   1  -3      683.73      589.83      5.75 o 
  -3   1  -3     2118.76     2148.04     30.64 o 
  -2   1  -3      851.21      773.28     13.61 o 
  -1   1  -3      308.22      341.01      7.65 o 
   0   1  -3     6858.29     6811.22     93.72 o 
   1   1  -3     1956.81     2098.99     27.61 o 
   2   1  -3      362.63      333.19      7.20 o 
   3   1  -3     1037.18     1192.44     18.83 o 
   4   1  -3       16.14       17.35      2.15 o 
   5   1  -3       12.45       11.83      2.20 o 
   6   1  -3       19.61       24.90      2.96 o 
 -10   2  -3       15.24       18.60      3.94 o 
  -9   2  -3       18.82       24.96      4.12 o 
  -8   2  -3      127.45      109.40      7.10 o 
  -7   2  -3      124.92      140.90      7.49 o 
  -6   2  -3      303.58      308.71      5.61 o 
  -5   2  -3      779.67      753.14      9.28 o 
  -4   2  -3      227.23      240.68      3.06 o 
  -3   2  -3      312.48      287.02      4.63 o 
  -2   2  -3      213.06      196.29      3.63 o 
  -1   2  -3     1101.20     1113.57     17.07 o 
   0   2  -3      220.86      202.57      6.49 o 
   1   2  -3     1369.00     1310.08     18.02 o 
   2   2  -3     4845.98     4766.64     57.19 o 
   3   2  -3       35.91       37.33      2.65 o 
   4   2  -3       77.39       78.74      4.14 o 
   5   2  -3       36.92       31.18      2.90 o 
 -10   3  -3        4.46        4.30      2.74 o 
  -9   3  -3       60.70       65.30      6.07 o 
  -8   3  -3       93.26       94.63      6.67 o 
  -7   3  -3       10.07       10.58      2.24 o 
  -6   3  -3      141.08      143.80      3.83 o 
  -5   3  -3       99.94       95.87      2.89 o 
  -4   3  -3      187.67      201.13      4.14 o 
  -3   3  -3       86.86       81.09      2.51 o 
  -2   3  -3       89.00       96.54      5.93 o 
  -1   3  -3       11.46       12.82      1.91 o 
   0   3  -3       37.06       33.49      0.94 o 
   1   3  -3      139.52      133.30      4.40 o 
   2   3  -3     1747.23     1796.96     24.18 o 
   3   3  -3      203.28      219.82      6.20 o 
   4   3  -3      957.40     1023.25     17.67 o 
   6   3  -3      238.88      243.11      6.96 o 
   7   3  -3      324.94      320.96      8.40 o 
 -10   4  -3       26.30       28.29      4.50 o 
  -9   4  -3       89.22       93.67      6.93 o 
  -8   4  -3        4.62        5.76      2.52 o 
  -7   4  -3      156.18      141.64      4.35 o 
  -6   4  -3       72.93       73.65      2.98 o 
  -5   4  -3      124.29      126.16      6.00 o 
  -4   4  -3       37.15       32.26      1.80 o 
  -3   4  -3      497.32      532.58      7.71 o 
  -2   4  -3       90.09       86.22      2.73 o 
  -1   4  -3       88.91       79.14      2.69 o 
   0   4  -3      292.05      279.63      5.87 o 
   1   4  -3     1094.16     1129.47      9.49 o 
   2   4  -3     1852.71     1882.00     21.39 o 
   3   4  -3      851.06      918.40     12.02 o 
   4   4  -3        1.06        1.92      1.17 o 
   5   4  -3      283.89      298.67      8.05 o 
   6   4  -3      176.20      178.60      6.19 o 
   7   4  -3       23.77       26.62      2.55 o 
 -10   5  -3       51.29       54.71      5.83 o 
  -9   5  -3       79.43       76.15      6.21 o 
  -8   5  -3       21.00       20.42      3.59 o 
  -7   5  -3      184.33      188.77      8.52 o 
  -6   5  -3       61.49       61.30      4.67 o 
  -5   5  -3       68.67       71.97      4.58 o 
  -4   5  -3      371.05      354.30      8.34 o 
  -3   5  -3      193.35      196.43      4.55 o 
  -2   5  -3      165.39      181.92      4.22 o 
  -1   5  -3      105.58      108.30      5.92 o 
   0   5  -3       85.92       76.22      3.36 o 
   1   5  -3       51.80       52.99      2.22 o 
   2   5  -3     1688.25     1768.74     18.61 o 
   3   5  -3      166.33      162.70      6.02 o 
   4   5  -3      216.27      205.56      6.87 o 
   5   5  -3       21.82       20.80      2.36 o 
   6   5  -3       67.54       69.84      4.07 o 
   7   5  -3      120.02      110.67      5.08 o 
  -9   6  -3       10.72       12.47      3.31 o 
  -8   6  -3      135.97      135.69      7.74 o 
  -7   6  -3      161.38      161.09      7.92 o 
  -6   6  -3      466.86      443.51     12.70 o 
  -5   6  -3       86.51       91.09      5.21 o 
  -4   6  -3      113.83      106.89      3.62 o 
  -3   6  -3      184.35      171.13      4.43 o 
  -2   6  -3      187.39      185.46      4.40 o 
  -1   6  -3      166.25      162.43      3.98 o 
   0   6  -3       64.42       62.74      1.78 o 
   1   6  -3      422.75      409.25      6.82 o 
   2   6  -3       13.13       12.21      1.42 o 
   3   6  -3       16.46       19.00      1.69 o 
   4   6  -3        7.14        5.64      1.69 o 
   5   6  -3       16.19       20.74      2.51 o 
   6   6  -3        7.95        8.36      1.96 o 
  -9   7  -3       29.66       31.04      4.49 o 
  -8   7  -3      111.60      107.64      7.09 o 
  -7   7  -3      123.98      122.47      6.95 o 
  -6   7  -3       23.83       28.88      3.44 o 
  -5   7  -3       26.44       26.02      3.02 o 
  -4   7  -3       26.36       22.65      1.66 o 
  -3   7  -3       46.30       43.73      2.05 o 
  -2   7  -3       20.55       19.54      2.96 o 
  -1   7  -3        5.08        4.29      1.55 o 
   0   7  -3      205.95      193.81      3.63 o 
   1   7  -3       66.63       71.22      3.12 o 
   2   7  -3       14.93       12.29      1.53 o 
   3   7  -3      517.50      530.28      9.36 o 
   4   7  -3       19.33       21.91      4.01 o 
   5   7  -3       16.85       15.75      3.36 o 
   6   7  -3       28.01       29.64      3.15 o 
  -9   8  -3       21.13       19.53      3.75 o 
  -8   8  -3       12.37       16.11      3.31 o 
  -7   8  -3       40.85       41.54      4.25 o 
  -6   8  -3       15.49       12.84      2.01 o 
  -5   8  -3       85.70       82.99      3.83 o 
  -4   8  -3       68.99       68.31      3.32 o 
  -3   8  -3        9.83        9.02      1.26 o 
  -2   8  -3        4.13        4.32      1.15 o 
  -1   8  -3        6.82        6.92      1.55 o 
   0   8  -3      106.10      106.51      3.62 o 
   1   8  -3      493.60      514.20      7.15 o 
   2   8  -3      373.41      369.59      7.90 o 
   3   8  -3       26.13       28.63      2.45 o 
   4   8  -3      203.19      193.94      5.95 o 
   5   8  -3      185.05      178.34      5.81 o 
   6   8  -3       16.01       14.96      2.13 o 
   7   8  -3       86.07       91.26      7.01 o 
   8   8  -3       22.66       29.38      4.61 o 
  -8   9  -3        6.49        4.60      1.85 o 
  -7   9  -3        7.29        7.05      1.94 o 
  -6   9  -3       29.86       34.30      2.82 o 
  -5   9  -3      235.10      246.32      6.70 o 
  -4   9  -3       21.77       19.63      2.14 o 
  -3   9  -3      146.43      156.69      8.25 o 
  -2   9  -3        9.91       10.11      3.73 o 
  -1   9  -3        3.15        2.68      3.05 o 
   0   9  -3      290.28      269.01      6.12 o 
   1   9  -3      269.62      265.63      5.29 o 
   2   9  -3        6.64        3.98      1.74 o 
   3   9  -3       74.46       81.71      4.13 o 
   4   9  -3       45.99       42.07      3.01 o 
   5   9  -3        0.67        3.71      2.23 o 
   6   9  -3       43.72       39.25      3.14 o 
   7   9  -3        2.27       11.64      3.51 o 
  -7  10  -3       29.49       29.79      4.82 o 
  -6  10  -3       12.97        8.63      3.31 o 
  -5  10  -3       69.34       68.81      6.26 o 
  -4  10  -3       12.30       10.60      3.45 o 
  -3  10  -3       10.21        9.26      3.03 o 
  -2  10  -3        4.81        3.78      2.75 o 
  -1  10  -3       37.17       33.92      4.90 o 
   0  10  -3       90.42       94.12      6.36 o 
   1  10  -3        1.69        1.31      1.02 o 
   2  10  -3       10.31        6.95      1.27 o 
   3  10  -3       11.61       11.88      2.00 o 
   4  10  -3        6.96        7.14      1.91 o 
   5  10  -3       18.97       23.18      2.66 o 
   6  10  -3       16.21       16.36      3.85 o 
  -6  11  -3        6.32        7.33      3.53 o 
  -5  11  -3        3.03        4.20      3.24 o 
  -4  11  -3       21.48       21.25      4.25 o 
  -3  11  -3       12.39       16.07      3.79 o 
  -2  11  -3        9.87        7.65      3.11 o 
   1  11  -3       14.38       15.56      2.26 o 
   2  11  -3        7.51        6.26      1.86 o 
   3  11  -3        4.24        4.61      1.30 o 
   4  11  -3        2.70        4.63      1.71 o 
   5  11  -3       23.20       29.47      4.63 o 
  -5  12  -3        4.03        2.94      2.61 o 
  -4  12  -3        3.01        6.54      3.04 o 
  -3  12  -3        0.13        4.49      3.00 o 
  -2  12  -3       14.13       15.68      3.93 o 
   2  12  -3        7.23       11.06      3.52 o 
   3  12  -3        0.11        0.79      2.52 o 
   1 -11  -2       12.38       10.90      3.12 o 
   2 -11  -2        4.81        4.46      2.64 o 
   3 -11  -2       12.13        3.15      2.88 o 
   1 -10  -2        7.84        9.18      2.94 o 
   2 -10  -2        2.74        2.53      2.50 o 
   3 -10  -2       13.82       16.97      3.55 o 
   4 -10  -2       13.40       18.10      3.73 o 
   5 -10  -2        1.75        2.00      2.54 o 
   6 -10  -2       16.03       12.34      3.44 o 
   2  -9  -2       14.56       10.82      2.96 o 
   3  -9  -2        4.04        5.08      2.53 o 
   4  -9  -2       27.56       25.75      3.81 o 
   5  -9  -2       40.00       35.11      4.40 o 
   6  -9  -2        4.73        4.60      2.60 o 
   7  -9  -2       18.08       25.00      4.15 o 
  -1  -8  -2       55.07       50.60      3.82 o 
   0  -8  -2      108.87       99.88      4.98 o 
   1  -8  -2       37.42       33.84      2.97 o 
   2  -8  -2       28.65       28.42      2.25 o 
   3  -8  -2        3.17        6.45      2.61 o 
   4  -8  -2        8.34        7.60      1.63 o 
   5  -8  -2       12.65       10.83      1.84 o 
   6  -8  -2        1.29        1.19      1.48 o 
   7  -8  -2        6.71        8.95      3.16 o 
   0  -7  -2      135.10      136.80      5.61 o 
   1  -7  -2       58.07       64.45      3.83 o 
   2  -7  -2       15.04       15.36      2.09 o 
   3  -7  -2        3.06        2.75      1.23 o 
   4  -7  -2      245.40      236.41      9.26 o 
   5  -7  -2       18.11       18.12      2.39 o 
   6  -7  -2       27.14       25.05      2.35 o 
   7  -7  -2       15.68       18.87      2.71 o 
  -6  -6  -2       51.49       47.01      4.17 o 
  -5  -6  -2       45.46       49.32      3.89 o 
  -4  -6  -2      325.25      319.42      8.91 o 
  -3  -6  -2       83.15       73.17      3.61 o 
  -2  -6  -2      135.04      128.51      4.13 o 
   0  -6  -2       28.29       26.94      2.58 o 
   1  -6  -2       91.36       94.24      4.59 o 
   2  -6  -2      459.53      437.00     10.01 o 
   3  -6  -2       96.47       96.50      3.56 o 
   4  -6  -2       63.17       62.79      6.34 o 
   5  -6  -2      377.82      360.24      8.05 o 
   6  -6  -2       42.74       42.88      2.86 o 
   7  -6  -2       81.76       75.24      5.49 o 
  -8  -5  -2        0.37        3.68      2.27 o 
  -7  -5  -2        7.07        9.91      2.71 o 
  -6  -5  -2       19.40       16.87      2.86 o 
  -5  -5  -2       37.55       42.56      3.76 o 
  -4  -5  -2       41.96       36.38      2.96 o 
  -3  -5  -2       55.03       52.74      3.12 o 
  -2  -5  -2       13.95       11.40      1.42 o 
  -1  -5  -2      363.90      346.18      6.48 o 
   0  -5  -2       55.64       61.40      3.51 o 
   1  -5  -2       52.58       51.94      3.30 o 
   2  -5  -2     1132.60     1157.81     18.19 o 
   3  -5  -2        1.40        1.58      1.07 o 
   4  -5  -2       23.67       27.44      2.21 o 
   5  -5  -2      280.35      284.84      6.43 o 
   6  -5  -2       18.53       18.76      2.02 o 
   7  -5  -2      106.83      102.03      6.17 o 
  -9  -4  -2       10.74       15.60      3.52 o 
  -8  -4  -2       20.55       20.87      3.64 o 
  -7  -4  -2       24.93       24.25      3.58 o 
  -6  -4  -2      122.76      130.54      6.73 o 
  -5  -4  -2      255.58      246.05      8.60 o 
  -4  -4  -2       75.17       76.53      4.29 o 
  -3  -4  -2       12.52       13.04      1.79 o 
  -2  -4  -2      133.93      116.89      4.04 o 
  -1  -4  -2      179.11      171.58      4.32 o 
   1  -4  -2     1855.82     1980.03     26.96 o 
   2  -4  -2      412.80      393.70      8.88 o 
   3  -4  -2      236.62      241.96      5.37 o 
   4  -4  -2       57.09       55.68      2.53 o 
   5  -4  -2       66.55       65.57      2.95 o 
   6  -4  -2      253.88      254.05      9.00 o 
   7  -4  -2       40.72       35.43      3.86 o 
  -9  -3  -2       27.69       29.30      4.39 o 
  -8  -3  -2       46.31       44.38      4.83 o 
  -7  -3  -2       10.08       12.96      2.95 o 
  -6  -3  -2       32.19       28.51      3.45 o 
  -5  -3  -2       64.84       62.86      4.33 o 
  -4  -3  -2       50.46       48.24      3.43 o 
  -3  -3  -2       88.10       92.73      4.19 o 
  -2  -3  -2      312.62      332.38      7.36 o 
  -1  -3  -2      181.42      181.54      4.49 o 
   0  -3  -2      348.73      371.42      6.39 o 
   1  -3  -2      762.69      830.48     13.81 o 
   2  -3  -2       39.78       42.73      2.67 o 
   3  -3  -2      186.73      187.81      4.84 o 
   4  -3  -2      116.87      119.71      3.43 o 
   5  -3  -2       49.00       48.92      2.44 o 
   6  -3  -2        1.16        1.93      1.75 o 
   7  -3  -2        0.10        0.77      1.77 o 
  -9  -2  -2       20.07       19.67      3.80 o 
  -8  -2  -2       25.82       33.73      4.23 o 
  -7  -2  -2       36.75       36.29      3.99 o 
  -6  -2  -2      308.53      291.08      9.94 o 
  -5  -2  -2       37.54       32.41      3.20 o 
  -4  -2  -2       15.39       15.45      2.20 o 
  -3  -2  -2      164.51      170.53      5.72 o 
  -2  -2  -2      373.84      389.44      8.09 o 
  -1  -2  -2      751.66      782.96     11.99 o 
   0  -2  -2     1683.01     1802.87     22.53 o 
   1  -2  -2      255.27      253.50      6.01 o 
   2  -2  -2       81.76       93.01      3.64 o 
   3  -2  -2       46.43       46.08      1.88 o 
   4  -2  -2      215.97      209.77      4.35 o 
   5  -2  -2      257.12      268.61      8.51 o 
   6  -2  -2        0.05       -1.75      1.64 o 
 -10  -1  -2        2.85        3.16      2.66 o 
  -9  -1  -2       84.91       84.11      6.65 o 
  -8  -1  -2       70.84       64.08      5.45 o 
  -7  -1  -2       80.40       78.72      5.66 o 
  -6  -1  -2      217.45      215.96      8.43 o 
  -5  -1  -2        4.02        1.73      1.38 o 
  -4  -1  -2       52.72       51.21      3.49 o 
  -3  -1  -2       10.30        9.06      1.67 o 
  -2  -1  -2      258.17      270.71      6.42 o 
  -1  -1  -2      985.85     1015.24     10.50 o 
   0  -1  -2     1423.98     1411.99     18.37 o 
   1  -1  -2      370.90      329.20      4.36 o 
   2  -1  -2       61.81       52.43      2.58 o 
   3  -1  -2       46.23       50.01      1.73 o 
   4  -1  -2      189.79      201.24      6.55 o 
   5  -1  -2      189.75      187.73      6.98 o 
   6  -1  -2      115.86      113.67      5.78 o 
 -10   0  -2        5.59        4.26      2.83 o 
  -9   0  -2      118.49      132.85      8.21 o 
  -8   0  -2      171.56      157.78      8.32 o 
  -7   0  -2      245.74      234.30      9.43 o 
  -6   0  -2        9.95       12.13      2.34 o 
  -5   0  -2       25.07       29.71      3.02 o 
  -4   0  -2      563.98      566.14     12.37 o 
  -3   0  -2      712.29      721.61     13.29 o 
  -2   0  -2      152.54      134.02      4.32 o 
  -1   0  -2     1498.03     1424.93     19.22 o 
   0   0  -2      343.87      359.29      4.24 o 
   1   0  -2     8273.10     8505.55     97.33 o 
   2   0  -2     4386.08     4157.63    145.42 o 
   3   0  -2      108.64      111.15      4.25 o 
   4   0  -2      301.39      351.40      8.89 o 
   5   0  -2       19.78       26.40      2.73 o 
 -10   1  -2       28.23       26.81      4.40 o 
  -9   1  -2       59.28       62.42      5.79 o 
  -8   1  -2       18.44       20.69      3.44 o 
  -7   1  -2      190.95      202.75      8.71 o 
  -6   1  -2      208.31      217.10      8.40 o 
  -5   1  -2       22.54       21.98      2.63 o 
  -4   1  -2     1557.82     1628.02     25.30 o 
  -3   1  -2       47.42       43.36      2.36 o 
  -2   1  -2      274.47      272.94      3.76 o 
  -1   1  -2     8951.01     8569.98     98.22 o 
   0   1  -2       47.27       45.90      1.99 o 
   1   1  -2      325.88      300.05      5.63 o 
   2   1  -2     1914.76     1912.83     25.10 o 
   3   1  -2     1255.51     1358.50     20.20 o 
   4   1  -2       48.17       48.28      3.11 o 
 -10   2  -2       38.37       39.56      5.12 o 
  -9   2  -2       68.90       79.46      6.43 o 
  -8   2  -2      124.43      120.74      7.25 o 
  -7   2  -2      137.07      146.88      7.33 o 
  -6   2  -2      374.67      379.80     11.36 o 
  -5   2  -2       12.07       13.79      2.28 o 
  -4   2  -2      117.13      107.89      4.89 o 
  -3   2  -2      274.92      279.26      3.36 o 
  -2   2  -2      702.30      744.32     10.91 o 
  -1   2  -2       39.70       57.07      1.71 o 
   0   2  -2     2525.09     2516.39     22.75 o 
   1   2  -2     3590.84     3379.08     60.87 o 
   2   2  -2     1540.83     1489.82     20.21 o 
   3   2  -2       66.50       59.23      3.09 o 
   7   2  -2      168.99      159.78      4.93 o 
 -10   3  -2       16.44       11.47      3.35 o 
  -9   3  -2       19.50       17.80      3.39 o 
  -8   3  -2       71.21       76.01      5.88 o 
  -7   3  -2       33.29       27.06      3.45 o 
  -6   3  -2       35.62       34.76      2.17 o 
  -5   3  -2       27.10       31.11      1.84 o 
  -4   3  -2      367.55      353.67      5.82 o 
  -3   3  -2       46.61       51.18      1.95 o 
  -2   3  -2       95.43       78.26      2.28 o 
  -1   3  -2      368.55      406.69      7.41 o 
   0   3  -2       96.68       88.31      1.69 o 
   1   3  -2     1420.99     1359.28     41.22 o 
   2   3  -2       99.26      107.31      3.54 o 
   3   3  -2      913.74      965.58     15.13 o 
   4   3  -2       76.48       78.77      3.37 o 
   5   3  -2       10.32       11.67      1.62 o 
   6   3  -2      724.52      717.21     12.69 o 
   7   3  -2       26.77       25.26      2.14 o 
 -10   4  -2        0.62        2.13      2.56 o 
  -9   4  -2        4.52        2.85      2.56 o 
  -8   4  -2       67.31       69.02      5.87 o 
  -7   4  -2      175.19      171.69      8.03 o 
  -6   4  -2       88.30       96.44      5.56 o 
  -5   4  -2       28.92       27.03      1.86 o 
  -4   4  -2      145.97      166.16      4.13 o 
  -3   4  -2      362.36      370.04      8.18 o 
  -2   4  -2      265.39      268.31      6.29 o 
  -1   4  -2      235.22      248.16      6.22 o 
   0   4  -2      628.33      629.01      9.30 o 
   1   4  -2      137.17      130.75      4.14 o 
   2   4  -2      136.30      147.18      5.00 o 
   3   4  -2      185.20      224.95      6.45 o 
   4   4  -2      140.26      163.95      5.41 o 
   5   4  -2       35.55       34.06      2.53 o 
   6   4  -2       27.39       23.15      2.23 o 
 -10   5  -2       20.72       17.49      3.84 o 
  -9   5  -2       13.27       11.98      3.05 o 
  -8   5  -2       15.81       15.75      1.97 o 
  -7   5  -2       37.87       44.53      2.72 o 
  -6   5  -2       27.54       27.84      3.22 o 
  -5   5  -2      160.46      144.38      6.15 o 
  -4   5  -2       57.03       50.67      3.40 o 
  -3   5  -2       68.27       75.55      2.65 o 
  -2   5  -2       20.31       19.30      1.37 o 
  -1   5  -2      309.94      308.60     11.84 o 
   0   5  -2      148.69      139.84      2.63 o 
   1   5  -2       87.31       86.30      2.82 o 
   2   5  -2      148.84      167.52      4.19 o 
   3   5  -2      224.40      238.03      7.12 o 
   4   5  -2       56.90       61.31      3.58 o 
   5   5  -2        9.56        8.30      1.66 o 
   6   5  -2       32.05       25.94      2.52 o 
 -10   6  -2       96.62      107.26      7.76 o 
  -9   6  -2       21.95       19.44      3.58 o 
  -8   6  -2       49.60       46.70      3.07 o 
  -7   6  -2      311.27      321.20      7.44 o 
  -6   6  -2       34.68       34.47      3.45 o 
  -5   6  -2      126.82      124.85      5.72 o 
  -4   6  -2      473.93      489.34     11.08 o 
  -3   6  -2      124.15      122.69      3.52 o 
  -2   6  -2       25.15       26.53      1.67 o 
  -1   6  -2      162.83      167.72      3.63 o 
   0   6  -2       47.30       46.29      1.72 o 
   1   6  -2      197.75      202.91      4.83 o 
   2   6  -2       29.57       32.31      3.25 o 
   3   6  -2      315.99      316.94      8.07 o 
   4   6  -2        0.35        0.24      1.05 o 
   5   6  -2       15.83       15.27      2.24 o 
   6   6  -2       15.56       16.35      2.32 o 
  -9   7  -2       13.52       13.15      3.20 o 
  -8   7  -2       45.49       50.97      4.76 o 
  -7   7  -2       70.87       75.54      5.35 o 
  -6   7  -2       40.13       35.46      3.36 o 
  -5   7  -2      531.28      537.08      9.66 o 
  -4   7  -2      125.42      123.89      4.06 o 
  -3   7  -2      251.78      252.95      6.87 o 
  -2   7  -2      209.12      212.00      4.34 o 
  -1   7  -2       15.62       15.62      2.43 o 
   0   7  -2       52.23       51.03      2.03 o 
   1   7  -2       83.69       83.64      2.60 o 
   2   7  -2        8.26        9.20      1.52 o 
   3   7  -2        6.07        5.91      1.48 o 
   4   7  -2        9.90        8.28      1.57 o 
   5   7  -2      210.85      206.78      5.98 o 
   6   7  -2        5.26        5.08      1.44 o 
  -9   8  -2        1.99        4.15      2.44 o 
  -8   8  -2       11.52       15.28      3.07 o 
  -7   8  -2        0.33        1.51      1.72 o 
  -6   8  -2       18.00       22.27      3.25 o 
  -5   8  -2       13.47       13.55      2.79 o 
  -4   8  -2       48.27       46.75      3.18 o 
  -3   8  -2       87.09       81.69      3.07 o 
  -2   8  -2        8.42        7.61      1.06 o 
  -1   8  -2       71.62       71.94      3.54 o 
   0   8  -2      234.28      232.79      7.85 o 
   1   8  -2      108.82      115.48      3.33 o 
   2   8  -2      183.08      190.22      9.75 o 
   3   8  -2       85.51       80.44      3.82 o 
   4   8  -2       22.78       19.65      2.22 o 
   5   8  -2      363.12      359.07      8.44 o 
   6   8  -2       48.56       45.84      3.09 o 
   7   8  -2       13.05       15.30      3.61 o 
   8   8  -2       42.49       50.91      5.81 o 
  -8   9  -2        0.01        2.12      2.79 o 
  -7   9  -2        8.49       12.19      3.58 o 
  -6   9  -2       58.57       64.16      5.96 o 
  -5   9  -2       25.10       21.50      3.87 o 
  -4   9  -2       14.22       18.63      3.77 o 
  -3   9  -2       45.46       42.80      4.78 o 
  -2   9  -2       22.03       23.21      3.79 o 
  -1   9  -2       23.97       20.48      3.26 o 
   0   9  -2      186.15      178.01      6.48 o 
   1   9  -2       53.97       55.22      3.00 o 
   2   9  -2       33.48       35.63      2.40 o 
   3   9  -2        0.80        1.98      1.37 o 
   4   9  -2       21.34       21.63      2.57 o 
   5   9  -2       12.11        9.90      2.71 o 
   6   9  -2       10.00        8.08      2.98 o 
   7   9  -2        3.18        5.21      2.62 o 
  -7  10  -2       13.70       14.91      3.80 o 
  -6  10  -2       10.58       16.11      3.68 o 
  -5  10  -2        0.11        2.88      3.09 o 
  -4  10  -2       13.85       12.36      3.53 o 
  -3  10  -2        5.59        4.91      2.71 o 
  -2  10  -2       32.75       24.51      4.00 o 
   0  10  -2       91.13       81.11      4.89 o 
   1  10  -2       53.88       58.51      3.38 o 
   2  10  -2        6.07        6.25      1.66 o 
   3  10  -2       20.07       19.47      2.57 o 
   4  10  -2       73.45       63.54      5.78 o 
   5  10  -2       16.47       15.11      3.72 o 
   6  10  -2        6.83        9.62      3.29 o 
  -6  11  -2        3.86       13.21      3.90 o 
  -5  11  -2        5.63       17.12      4.07 o 
  -4  11  -2       29.79       27.04      4.55 o 
  -3  11  -2        5.22        9.33      3.29 o 
  -2  11  -2       12.76       12.01      3.43 o 
   1  11  -2        2.92        5.87      2.16 o 
   2  11  -2       15.34       17.45      2.26 o 
   3  11  -2       16.77       18.83      2.36 o 
   4  11  -2        8.16       13.11      2.26 o 
  -4  12  -2        1.31        3.80      3.13 o 
  -3  12  -2        1.32        3.52      2.74 o 
   2  12  -2        0.68        4.88      2.80 o 
   0 -11  -1        8.65       20.43      3.88 o 
   1 -11  -1        6.24        4.78      2.74 o 
   2 -11  -1        0.03        1.65      1.99 o 
   3 -11  -1       33.04       29.81      4.58 o 
   4 -11  -1       16.44       16.63      3.78 o 
   5 -11  -1       23.27       19.53      4.26 o 
   1 -10  -1        2.91        3.83      2.30 o 
   2 -10  -1       12.67       15.87      3.12 o 
   3 -10  -1        3.34        5.30      2.80 o 
   4 -10  -1       11.84       12.53      3.29 o 
   5 -10  -1       12.79       14.38      3.65 o 
   6 -10  -1        0.85        3.17      2.80 o 
   1  -9  -1       56.91       54.86      5.04 o 
   2  -9  -1       14.96       13.21      2.96 o 
   3  -9  -1       48.23       57.13      5.33 o 
   4  -9  -1       99.21       86.67      6.39 o 
   5  -9  -1        9.31        8.72      2.72 o 
   6  -9  -1       10.36        8.65      2.95 o 
   7  -9  -1       17.64       17.73      3.76 o 
  -1  -8  -1       91.40       87.38      4.40 o 
   0  -8  -1       51.15       59.05      3.39 o 
   1  -8  -1       22.10       19.06      1.96 o 
   2  -8  -1        4.43        4.92      1.22 o 
   3  -8  -1       57.31       59.75      2.85 o 
   4  -8  -1      103.87       98.66      3.88 o 
   5  -8  -1       17.28       17.23      2.07 o 
   6  -8  -1       39.17       37.00      4.44 o 
   0  -7  -1       11.94       10.44      1.61 o 
   1  -7  -1       37.59       39.37      2.66 o 
   2  -7  -1      114.87      120.93      3.66 o 
   3  -7  -1       67.41       67.14      2.93 o 
   4  -7  -1       84.65       90.04      3.53 o 
   5  -7  -1       14.04       10.36      1.60 o 
   6  -7  -1        7.41        6.20      1.67 o 
  -8  -6  -1        4.63       10.40      2.92 o 
  -7  -6  -1       12.44       14.40      2.95 o 
  -6  -6  -1       59.43       58.27      4.52 o 
  -5  -6  -1      109.55      114.82      5.66 o 
  -4  -6  -1       15.96       15.61      2.20 o 
  -3  -6  -1       12.73       11.08      1.66 o 
  -2  -6  -1      106.81      103.03      3.39 o 
   0  -6  -1       10.44       11.25      1.56 o 
   1  -6  -1      100.70       99.35      3.94 o 
   2  -6  -1       59.46       55.44      2.96 o 
   3  -6  -1       51.96       51.31      2.49 o 
   4  -6  -1       91.99       90.59      3.40 o 
   5  -6  -1       53.20       49.76      2.77 o 
   6  -6  -1      291.79      275.71      6.79 o 
  -9  -5  -1        0.64       -1.57      2.39 o 
  -8  -5  -1       20.43       18.98      3.39 o 
  -7  -5  -1        0.70        0.40      1.78 o 
  -6  -5  -1       71.26       76.41      5.11 o 
  -5  -5  -1       52.63       53.30      3.91 o 
  -4  -5  -1        5.58        6.70      1.76 o 
  -3  -5  -1      113.79      107.50      4.27 o 
  -2  -5  -1       80.78       70.36      2.86 o 
  -1  -5  -1       20.01       17.57      1.08 o 
   0  -5  -1      166.18      178.15      5.23 o 
   1  -5  -1       11.45        9.20      1.40 o 
   2  -5  -1      724.48      747.82     12.40 o 
   3  -5  -1       64.02       70.74      3.58 o 
   4  -5  -1       58.29       68.23      2.83 o 
   5  -5  -1      134.63      135.43      4.26 o 
   6  -5  -1       17.85       14.65      2.50 o 
  -9  -4  -1        2.73        0.63      2.25 o 
  -8  -4  -1       12.05        9.33      2.68 o 
  -7  -4  -1       44.54       47.70      4.57 o 
  -6  -4  -1      163.35      169.72      7.57 o 
  -5  -4  -1       63.01       56.03      4.01 o 
  -4  -4  -1       77.02       77.29      4.18 o 
  -3  -4  -1      305.53      310.30      7.66 o 
  -2  -4  -1        3.45        3.02      1.01 o 
  -1  -4  -1      118.76      115.23      2.93 o 
   1  -4  -1     1084.90     1248.97     17.71 o 
   2  -4  -1      420.34      440.37      8.58 o 
   3  -4  -1      158.19      164.21      3.89 o 
   4  -4  -1        4.29        7.58      1.22 o 
   5  -4  -1      431.86      410.44     10.68 o 
  -9  -3  -1        3.99        6.33      2.52 o 
  -8  -3  -1        7.27        2.43      2.05 o 
  -7  -3  -1      452.59      447.13     13.70 o 
  -6  -3  -1        8.17        7.38      2.12 o 
  -5  -3  -1       19.26       21.54      2.76 o 
  -4  -3  -1       11.71        9.84      1.85 o 
  -3  -3  -1      298.67      313.50      7.75 o 
  -2  -3  -1      168.70      158.06      4.47 o 
  -1  -3  -1      239.23      227.93      4.54 o 
   1  -3  -1     1087.76     1152.30     16.20 o 
   2  -3  -1     1149.54     1219.28     17.64 o 
   3  -3  -1      681.46      680.87      8.68 o 
   4  -3  -1      253.84      264.71      5.22 o 
   5  -3  -1       69.37       77.52      4.38 o 
 -10  -2  -1       45.81       52.91      5.76 o 
  -9  -2  -1       57.41       58.57      5.72 o 
  -8  -2  -1       74.12       68.56      5.64 o 
  -7  -2  -1      278.81      268.07     10.14 o 
  -6  -2  -1        1.36        1.26      1.52 o 
  -5  -2  -1      105.43      109.68      5.29 o 
  -4  -2  -1      466.21      453.89      5.87 o 
  -3  -2  -1       52.37       50.56      2.95 o 
  -2  -2  -1      173.24      154.28      4.44 o 
  -1  -2  -1       24.88       14.84      1.20 o 
   0  -2  -1      171.54      177.34      3.05 o 
   1  -2  -1       25.83       26.82      1.65 o 
   2  -2  -1      749.64      812.52     12.47 o 
   3  -2  -1       63.59       57.35      2.03 o 
   4  -2  -1      281.97      276.47      7.69 o 
   5  -2  -1       30.15       30.46      2.81 o 
 -10  -1  -1       23.84       24.14      4.32 o 
  -9  -1  -1        9.21       12.30      3.04 o 
  -8  -1  -1       83.60       80.60      6.09 o 
  -7  -1  -1       41.45       39.31      3.94 o 
  -6  -1  -1        8.99        8.88      2.15 o 
  -5  -1  -1       47.46       45.81      3.49 o 
  -4  -1  -1      173.35      166.29      5.91 o 
  -3  -1  -1       27.63       33.71      4.35 o 
  -2  -1  -1      363.90      342.71      4.22 o 
  -1  -1  -1     2585.89     2754.69     32.97 o 
   0  -1  -1       82.83       81.58      1.77 o 
   1  -1  -1     1294.92     1251.15     16.24 o 
   2  -1  -1       43.19       51.51      2.42 o 
   3  -1  -1      335.84      315.42      7.35 o 
   4  -1  -1      278.03      297.77      7.91 o 
 -10   0  -1       16.69       22.53      4.13 o 
  -9   0  -1       54.26       53.17      5.45 o 
  -8   0  -1       98.87       94.90      6.44 o 
  -7   0  -1       41.24       42.98      4.05 o 
  -6   0  -1        2.61        4.47      1.86 o 
  -5   0  -1       91.87       93.56      4.83 o 
  -4   0  -1      197.21      224.95      6.86 o 
  -3   0  -1      212.17      217.59      5.97 o 
  -2   0  -1     1218.10     1241.47     17.55 o 
  -1   0  -1      471.31      403.17      6.60 o 
   2   0  -1     3715.63     3681.96     44.21 o 
   3   0  -1     1335.60     1350.33     19.82 o 
 -10   1  -1        4.83       10.81      3.21 o 
  -9   1  -1        2.25        3.15      2.45 o 
  -8   1  -1        4.17        3.21      2.04 o 
  -7   1  -1       81.63       94.93      5.92 o 
  -6   1  -1      140.46      146.27      6.60 o 
  -5   1  -1      721.36      753.81     14.62 o 
  -4   1  -1     2436.29     2498.08     33.55 o 
  -3   1  -1     2010.69     1974.29     27.52 o 
  -2   1  -1     4493.65     4644.92     38.68 o 
  -1   1  -1     1176.78     1079.24     14.22 o 
   2   1  -1     1690.13     1801.85     23.20 o 
   7   1  -1       90.18       87.64      2.87 o 
 -10   2  -1        0.84        1.60      2.44 o 
  -9   2  -1       17.31       14.37      3.06 o 
  -8   2  -1       23.58       22.04      3.32 o 
  -7   2  -1       72.93       72.92      5.20 o 
  -6   2  -1       17.53       18.09      2.72 o 
  -5   2  -1        4.08        4.94      1.64 o 
  -4   2  -1       32.64       40.35      2.92 o 
  -3   2  -1       29.48       25.96      1.40 o 
  -2   2  -1     2410.62     2516.80     24.75 o 
  -1   2  -1     4441.14     4461.53     52.55 o 
   0   2  -1     1662.58     1757.80     12.51 o 
   1   2  -1      918.55      935.94     13.10 o 
   2   2  -1      248.39      249.53      5.12 o 
   3   2  -1      153.39      154.67      3.92 o 
   4   2  -1      224.06      245.68      5.26 o 
   5   2  -1      125.50      113.75      3.39 o 
   6   2  -1      110.27      115.74      3.47 o 
 -10   3  -1       28.28       29.54      4.32 o 
  -9   3  -1       12.42       14.76      3.27 o 
  -8   3  -1       75.84       80.23      5.93 o 
  -7   3  -1       16.19       14.49      2.76 o 
  -6   3  -1        2.26        2.18      1.68 o 
  -5   3  -1      129.95      155.73      4.12 o 
  -4   3  -1      157.64      166.11      5.67 o 
  -3   3  -1       40.49       38.98      1.75 o 
  -2   3  -1     3522.41     3649.90     38.86 o 
  -1   3  -1      453.45      450.50      4.16 o 
   0   3  -1     3549.53     3493.45     33.77 o 
   1   3  -1      418.14      399.17      7.83 o 
   2   3  -1      499.73      527.97      9.43 o 
   3   3  -1       10.78       19.07      1.66 o 
   4   3  -1       88.66       78.14      2.33 o 
   5   3  -1      384.64      387.93      7.83 o 
   6   3  -1      176.33      168.65      4.68 o 
 -10   4  -1        4.33        7.71      2.81 o 
  -9   4  -1       34.46       37.18      4.85 o 
  -8   4  -1       47.48       50.61      3.08 o 
  -7   4  -1        9.23       10.27      1.66 o 
  -6   4  -1       12.18        7.54      2.09 o 
  -5   4  -1      111.21      110.98      5.20 o 
  -4   4  -1       74.38       82.38      2.83 o 
  -3   4  -1      182.58      185.31      4.43 o 
  -2   4  -1       60.89       55.57      1.88 o 
  -1   4  -1      892.08      872.74      9.02 o 
   0   4  -1       69.58       63.69      2.03 o 
   1   4  -1      234.30      235.72      6.36 o 
   2   4  -1       19.07       21.31      2.01 o 
   3   4  -1       46.83       45.23      2.71 o 
   4   4  -1       17.51       13.30      1.66 o 
   5   4  -1      186.74      190.92      5.65 o 
   6   4  -1      185.88      183.04      5.47 o 
 -10   5  -1       16.40       15.62      3.63 o 
  -9   5  -1        2.98        5.23      1.54 o 
  -8   5  -1        3.29        7.29      1.67 o 
  -7   5  -1       13.43       11.68      1.83 o 
  -6   5  -1      288.71      288.17      6.52 o 
  -5   5  -1      135.66      136.86      5.74 o 
  -4   5  -1      598.50      590.93     12.02 o 
  -3   5  -1      983.05     1033.25     16.09 o 
  -2   5  -1     1490.94     1609.20     21.30 o 
  -1   5  -1     3746.47     3783.12     39.50 o 
   0   5  -1      111.61      103.11      2.94 o 
   1   5  -1      180.20      192.94      6.34 o 
   2   5  -1      215.12      210.21      6.64 o 
   3   5  -1       57.07       56.47      3.41 o 
   4   5  -1       60.26       63.95      3.63 o 
   5   5  -1        9.34        8.79      1.57 o 
   6   5  -1        2.51        1.91      1.08 o 
 -10   6  -1        0.19       -2.23      2.40 o 
  -9   6  -1        1.88        3.83      1.68 o 
  -8   6  -1       21.74       20.07      3.02 o 
  -7   6  -1      209.75      204.00      5.93 o 
  -6   6  -1      334.00      339.17      7.38 o 
  -5   6  -1       86.90       87.75      4.30 o 
  -4   6  -1      145.29      137.43      5.08 o 
  -3   6  -1     1174.58     1187.12     17.77 o 
  -2   6  -1        9.84       11.45      1.14 o 
   0   6  -1      498.88      568.87      7.86 o 
   1   6  -1      151.75      145.26      5.98 o 
   2   6  -1       24.50       24.22      2.54 o 
   3   6  -1       44.29       47.23      3.44 o 
   4   6  -1        3.14        2.98      1.14 o 
   5   6  -1       18.30       16.11      2.54 o 
  -9   7  -1        1.51        1.60      1.49 o 
  -8   7  -1       11.99       10.39      1.96 o 
  -7   7  -1        2.56        4.32      2.32 o 
  -6   7  -1       20.14       17.90      2.08 o 
  -5   7  -1       14.09       12.60      1.93 o 
  -4   7  -1        2.86        3.18      1.04 o 
  -3   7  -1       16.11       14.63      1.58 o 
  -2   7  -1       29.47       24.93      1.45 o 
   0   7  -1      370.41      386.31      7.05 o 
   1   7  -1      147.88      144.80      3.57 o 
   2   7  -1       16.78       14.35      1.77 o 
   3   7  -1        9.67       13.30      1.78 o 
   4   7  -1      111.83      113.80      4.58 o 
   5   7  -1       23.47       25.68      3.64 o 
   6   7  -1       30.76       34.44      4.24 o 
   7   7  -1       39.41       47.61      5.11 o 
   8   7  -1        5.33       10.10      3.31 o 
  -9   8  -1        8.46        5.04      2.72 o 
  -8   8  -1        9.61       12.65      2.14 o 
  -7   8  -1        9.89       11.28      1.92 o 
  -6   8  -1       69.68       65.42      5.27 o 
  -5   8  -1        4.18        4.08      1.38 o 
  -4   8  -1       87.53       84.88      4.94 o 
  -3   8  -1       10.91        9.09      2.83 o 
  -2   8  -1      133.99      154.65      7.47 o 
  -1   8  -1       35.70       30.57      3.71 o 
   0   8  -1       22.36       21.78      1.95 o 
   1   8  -1      249.94      254.27      6.34 o 
   2   8  -1       27.82       23.98      3.57 o 
   3   8  -1       49.07       44.61      4.50 o 
   4   8  -1       30.49       34.56      4.18 o 
   5   8  -1        7.93        8.29      2.96 o 
   6   8  -1        9.63        9.52      2.88 o 
   7   8  -1       15.98       13.48      3.46 o 
  -8   9  -1       31.40       25.72      4.43 o 
  -7   9  -1       22.73       32.64      4.79 o 
  -6   9  -1       20.26       19.36      3.84 o 
  -5   9  -1        9.63       13.22      3.29 o 
  -4   9  -1       12.98       11.77      3.26 o 
  -3   9  -1       33.51       34.67      4.36 o 
  -2   9  -1       37.20       43.56      4.66 o 
   0   9  -1      270.67      253.63      8.78 o 
   1   9  -1       63.94       59.69      3.37 o 
   2   9  -1        5.91        4.36      1.44 o 
   3   9  -1      133.89      141.58      7.99 o 
   4   9  -1       71.80       66.40      5.88 o 
   5   9  -1       32.84       32.87      4.49 o 
   6   9  -1        8.07        6.09      2.92 o 
  -7  10  -1       37.14       37.53      5.29 o 
  -6  10  -1       11.61       10.58      3.71 o 
  -5  10  -1        1.71        5.21      3.22 o 
  -4  10  -1        7.10       11.28      3.34 o 
  -3  10  -1       50.85       45.25      5.12 o 
  -2  10  -1        5.24        6.54      2.87 o 
   0  10  -1       39.07       40.18      3.88 o 
   1  10  -1       30.15       30.34      2.73 o 
   2  10  -1       20.60       17.05      2.23 o 
   3  10  -1       10.35        9.58      2.03 o 
   4  10  -1       14.29       17.93      3.70 o 
   5  10  -1       15.48       19.17      3.79 o 
  -6  11  -1        8.53       16.09      4.18 o 
  -5  11  -1       10.34       14.56      3.72 o 
  -4  11  -1       22.85       35.06      4.97 o 
  -3  11  -1        2.41        7.28      3.12 o 
   1  11  -1        2.01        5.30      2.28 o 
   2  11  -1        0.82        1.70      1.62 o 
   3  11  -1       16.90       14.87      4.17 o 
   4  11  -1        0.96       -0.56      2.14 o 
  -4  12  -1        1.49        5.70      2.92 o 
   1  12  -1        4.94        6.35      2.62 o 
   1 -12   0       28.19       36.51      5.18 o 
   2 -12   0        0.83        1.87      2.29 o 
  -1 -11   0        6.42        7.64      2.96 o 
   0 -11   0        5.26        6.03      2.61 o 
   1 -11   0        0.57        2.25      2.34 o 
   2 -11   0        7.86        8.73      2.61 o 
   3 -11   0       16.96       12.39      3.04 o 
   4 -11   0       24.13       22.00      4.13 o 
   5 -11   0       12.04       15.24      3.81 o 
   0 -10   0       26.67       30.83      4.04 o 
   1 -10   0       42.35       28.05      3.82 o 
   2 -10   0        9.55        8.80      2.79 o 
   3 -10   0        3.18        4.74      2.58 o 
   4 -10   0       27.12       21.33      4.04 o 
   5 -10   0        4.88        5.59      2.86 o 
   6 -10   0        4.96       12.32      3.66 o 
   0  -9   0       76.68       84.19      6.01 o 
   1  -9   0       45.56       40.14      4.25 o 
   2  -9   0       40.52       37.43      4.23 o 
   3  -9   0       92.79       89.86      6.26 o 
   4  -9   0        5.00        5.51      2.52 o 
   5  -9   0       38.99       32.38      4.44 o 
   6  -9   0        5.92       10.92      3.23 o 
  -1  -8   0      201.35      206.32      6.01 o 
   0  -8   0        3.79        4.36      1.20 o 
   1  -8   0       35.88       32.64      3.60 o 
   2  -8   0       96.33       93.75      3.03 o 
   3  -8   0       94.14       89.08      3.68 o 
   4  -8   0        7.48        8.43      1.45 o 
   5  -8   0       57.27       59.25      5.21 o 
   6  -8   0       13.80       16.31      3.27 o 
  -6  -7   0       80.90       81.77      5.30 o 
  -5  -7   0       13.59       13.84      2.40 o 
  -4  -7   0       24.58       25.31      2.52 o 
  -3  -7   0      120.74      116.98      4.36 o 
  -2  -7   0       36.98       33.68      1.83 o 
   0  -7   0       22.92       19.77      1.64 o 
   1  -7   0       63.87       59.25      2.46 o 
   2  -7   0      184.19      180.42      4.94 o 
   3  -7   0       52.61       54.23      2.45 o 
   4  -7   0        7.02       11.24      1.92 o 
   5  -7   0       28.52       28.19      3.47 o 
  -8  -6   0       16.17       23.53      3.81 o 
  -7  -6   0       20.94       22.29      3.26 o 
  -6  -6   0      178.24      185.36      7.83 o 
  -5  -6   0      104.69      103.71      5.25 o 
  -4  -6   0        5.34        6.74      1.65 o 
  -3  -6   0      162.82      168.73      5.31 o 
  -2  -6   0       72.85       79.24      2.94 o 
   0  -6   0       20.90       22.40      1.64 o 
   1  -6   0      266.38      254.34      5.41 o 
   2  -6   0      216.94      219.42      5.33 o 
   3  -6   0        7.80        9.05      1.20 o 
   4  -6   0       47.07       46.33      2.46 o 
   5  -6   0       81.45       81.80      5.38 o 
  -9  -5   0       12.67       13.69      3.42 o 
  -8  -5   0       13.31       14.08      2.99 o 
  -7  -5   0       26.83       22.71      3.23 o 
  -6  -5   0       38.71       42.70      3.88 o 
  -5  -5   0        8.17        8.74      2.00 o 
  -4  -5   0       46.66       49.28      3.30 o 
  -3  -5   0      224.97      223.17      6.22 o 
  -2  -5   0       71.57       66.63      2.73 o 
  -1  -5   0      658.07      586.40      8.49 o 
   0  -5   0      172.36      189.68      4.55 o 
   1  -5   0      628.16      660.53     10.04 o 
   2  -5   0      429.61      460.44      8.40 o 
   3  -5   0     1188.32     1261.41     19.07 o 
   4  -5   0      726.28      726.62     12.47 o 
  -9  -4   0        9.01        6.96      2.94 o 
  -8  -4   0        9.50        9.84      2.68 o 
  -7  -4   0      101.15       88.42      5.81 o 
  -6  -4   0       57.00       62.03      4.61 o 
  -5  -4   0       97.60       96.69      5.05 o 
  -4  -4   0      497.40      480.42     10.85 o 
  -3  -4   0       12.90       15.57      1.82 o 
  -2  -4   0      392.97      378.96      7.37 o 
  -1  -4   0     1164.55     1132.42     14.67 o 
   1  -4   0     2622.08     2640.29     31.66 o 
   2  -4   0      116.78      120.77      3.64 o 
   3  -4   0       20.74       21.56      2.01 o 
   4  -4   0      407.38      400.73     10.03 o 
 -10  -3   0       13.48       16.16      3.60 o 
  -9  -3   0        5.16        0.38      2.10 o 
  -8  -3   0       34.95       35.70      4.07 o 
  -7  -3   0      220.28      202.97      8.64 o 
  -6  -3   0        5.08        7.67      2.12 o 
  -5  -3   0       18.05       16.33      2.35 o 
  -4  -3   0      279.17      274.93      7.70 o 
  -3  -3   0       18.70       21.06      1.99 o 
  -2  -3   0      324.20      305.39      6.43 o 
  -1  -3   0      680.20      667.26      9.35 o 
   1  -3   0     1179.17     1106.08      9.79 o 
   2  -3   0       37.20       36.21      1.97 o 
   3  -3   0      582.24      588.06     18.16 o 
 -10  -2   0       48.76       55.58      5.88 o 
  -9  -2   0       88.38       74.70      6.11 o 
  -8  -2   0       28.43       24.15      3.59 o 
  -7  -2   0      159.37      171.08      7.82 o 
  -6  -2   0        0.94        0.79      1.75 o 
  -5  -2   0      336.65      375.38      9.88 o 
  -3  -2   0      208.14      203.60      5.78 o 
  -2  -2   0      736.81      662.14     10.69 o 
  -1  -2   0     3233.35     3194.46     38.03 o 
   1  -2   0    10624.26    10985.49    120.79 o 
   2  -2   0       98.47      106.59      3.28 o 
 -10  -1   0       21.79       23.88      4.14 o 
  -9  -1   0       64.80       59.04      5.36 o 
  -8  -1   0       69.75       66.80      5.35 o 
  -7  -1   0        8.83        6.97      2.15 o 
  -6  -1   0       54.56       59.02      4.25 o 
  -5  -1   0      330.57      356.67      9.39 o 
  -4  -1   0       99.02      104.21      4.49 o 
  -3  -1   0        5.98        9.17      1.44 o 
  -2  -1   0       68.13       67.37      2.67 o 
 -10   0   0       10.78        8.37      2.90 o 
  -9   0   0       32.82       34.65      4.29 o 
  -8   0   0        3.47        2.04      2.19 o 
  -7   0   0       13.69       11.14      2.48 o 
  -6   0   0      130.18      127.60      6.12 o 
  -5   0   0       67.10       65.36      3.98 o 
  -4   0   0      345.00      359.85      8.81 o 
  -3   0   0     3557.79     3518.82     43.99 o 
  -2   0   0     4341.88     4272.76     50.61 o 
   7   0   0       13.70        9.86      1.03 o 
 -11   1   0        4.14        8.21      3.51 o 
 -10   1   0        1.42        1.98      2.57 o 
  -9   1   0       26.01       22.98      3.51 o 
  -8   1   0       68.69       65.72      5.23 o 
  -7   1   0       40.35       37.59      3.78 o 
  -6   1   0      139.23      134.92      6.29 o 
  -5   1   0      345.45      382.26     10.02 o 
  -4   1   0      473.18      490.95     10.55 o 
  -3   1   0      332.71      336.10      7.46 o 
  -2   1   0     3107.93     2993.40     36.42 o 
   2   1   0       68.00       68.10      1.69 o 
   3   1   0        5.97        8.53      0.66 o 
   4   1   0       98.88       94.99      2.16 o 
   5   1   0      330.90      283.65      4.47 o 
   6   1   0       54.57       53.93      2.56 o 
   7   1   0        8.91        6.78      1.16 o 
 -11   2   0        0.79       10.14      3.51 o 
 -10   2   0        8.16       10.74      3.39 o 
  -9   2   0       26.30       20.50      3.61 o 
  -8   2   0       92.52       82.27      5.81 o 
  -7   2   0        5.29        8.10      2.25 o 
  -6   2   0      193.83      195.96      7.51 o 
  -5   2   0      311.02      340.85      9.26 o 
  -4   2   0      387.15      404.85      9.29 o 
  -3   2   0      139.70      138.93      4.56 o 
  -2   2   0       98.54      103.72      3.16 o 
  -1   2   0    10624.31    10681.89    120.76 o 
   0   2   0      596.08      554.62      6.54 o 
   1   2   0     3233.52     3267.46     22.47 o 
   2   2   0      736.83      662.04      7.33 o 
   3   2   0      208.10      203.09      3.34 o 
   4   2   0       72.40       70.68      1.85 o 
   5   2   0      336.77      358.97      7.91 o 
   6   2   0        0.95        2.23      1.07 o 
   7   2   0      159.45      155.34      5.26 o 
 -10   3   0        4.80        9.21      3.02 o 
  -9   3   0       64.67       65.07      5.72 o 
  -8   3   0       19.98       22.85      3.25 o 
  -7   3   0        5.42        4.24      1.91 o 
  -6   3   0      196.65      201.68      7.61 o 
  -5   3   0      176.97      171.91      6.35 o 
  -4   3   0       26.55       31.92      1.85 o 
  -3   3   0      582.38      583.88     10.56 o 
  -2   3   0       37.30       34.05      1.80 o 
  -1   3   0     1179.69     1075.68     13.47 o 
   0   3   0      545.35      578.14      7.10 o 
   1   3   0      680.35      666.78     11.05 o 
   2   3   0      324.21      317.07      5.01 o 
   3   3   0       18.74       18.97      1.74 o 
   4   3   0      278.89      258.75      4.51 o 
   5   3   0       18.07       13.44      1.89 o 
   6   3   0        5.09        5.60      1.50 o 
   7   3   0      220.22      188.91      6.57 o 
 -10   4   0       17.20       15.33      2.33 o 
  -9   4   0        3.40        6.00      1.70 o 
  -8   4   0       18.02       15.04      3.07 o 
  -7   4   0      213.09      214.30      5.84 o 
  -6   4   0       36.96       37.08      5.43 o 
  -5   4   0      218.27      224.74      7.32 o 
  -4   4   0      407.60      379.09      8.87 o 
  -3   4   0       20.66       24.43      1.90 o 
  -2   4   0      116.63      119.62      3.21 o 
   0   4   0      245.88      256.35      4.79 o 
   1   4   0     1164.45     1148.12     12.92 o 
   2   4   0      392.81      383.46      6.27 o 
   3   4   0       12.96       16.18      1.38 o 
   4   4   0      497.43      481.13     11.26 o 
   5   4   0       97.55       87.83      4.57 o 
   6   4   0       56.88       59.26      3.93 o 
   7   4   0      101.17       90.98      4.93 o 
 -10   5   0      124.96      123.62      5.45 o 
  -9   5   0        7.90        9.31      1.79 o 
  -8   5   0       52.99       55.79      3.38 o 
  -7   5   0      376.85      381.04     13.73 o 
  -6   5   0      567.67      579.23     19.73 o 
  -5   5   0       21.03       22.73      1.91 o 
  -4   5   0      726.09      748.39     13.58 o 
  -3   5   0     1188.30     1302.96     18.47 o 
  -2   5   0      429.77      456.87      7.29 o 
   0   5   0      172.65      190.05      4.45 o 
   1   5   0      658.40      648.93     13.42 o 
   2   5   0       71.47       61.51      3.99 o 
   3   5   0      224.99      219.01      7.62 o 
   4   5   0       46.78       46.38      3.66 o 
   5   5   0        8.16        9.08      2.09 o 
   6   5   0       38.82       37.58      3.54 o 
   7   5   0       26.81       23.91      3.08 o 
 -10   6   0       20.83       25.49      3.87 o 
  -9   6   0       39.71       42.37      3.57 o 
  -8   6   0       90.62       85.39      7.21 o 
  -7   6   0       86.69       89.45      4.00 o 
  -6   6   0      493.87      487.14      9.08 o 
  -5   6   0       81.43       82.31      2.86 o 
  -4   6   0       47.08       47.32      2.02 o 
  -3   6   0        7.82        8.40      1.14 o 
  -2   6   0      217.25      192.07      3.79 o 
   0   6   0       20.86       25.25      2.57 o 
   1   6   0      289.89      297.93      6.21 o 
   2   6   0       72.85       76.64      4.75 o 
   3   6   0      162.66      159.78      7.11 o 
   4   6   0        5.36        6.14      1.49 o 
   5   6   0      104.72      104.26      6.03 o 
   6   6   0      178.26      188.15      6.12 o 
   7   6   0       20.95       20.60      3.57 o 
   8   6   0       16.09       16.70      3.86 o 
  -9   7   0       12.51       14.03      2.31 o 
  -8   7   0       78.08       76.98      6.33 o 
  -7   7   0      131.59      124.38      4.31 o 
  -6   7   0        3.73        3.70      1.19 o 
  -5   7   0       28.48       29.25      2.19 o 
  -4   7   0        7.03        6.89      1.20 o 
  -3   7   0       52.61       50.87      4.59 o 
  -2   7   0      184.18      184.29      7.68 o 
   0   7   0       22.94       21.90      2.01 o 
   1   7   0       12.59       12.39      1.68 o 
   2   7   0       37.04       39.19      2.75 o 
   3   7   0      120.75      128.11      4.83 o 
   4   7   0       24.55       25.12      2.50 o 
   5   7   0       13.63       16.00      2.29 o 
   6   7   0       80.93       75.45      6.27 o 
   7   7   0        9.96       17.20      3.65 o 
   8   7   0        7.90       11.33      3.39 o 
  -9   8   0        1.68        5.97      2.10 o 
  -8   8   0        5.38        3.59      1.71 o 
  -7   8   0       56.91       50.17      5.50 o 
  -6   8   0       13.80       14.79      3.51 o 
  -5   8   0       57.29       57.49      5.46 o 
  -4   8   0        7.49       10.73      3.02 o 
  -3   8   0       94.29       86.75      6.00 o 
  -2   8   0       96.29       95.32      6.10 o 
   0   8   0        3.83        2.94      1.80 o 
   1   8   0      201.23      204.27     10.64 o 
   2   8   0      258.07      266.15      7.02 o 
   3   8   0       62.36       70.39      5.54 o 
   4   8   0      261.88      249.23     10.64 o 
   5   8   0      157.96      154.74      8.84 o 
   6   8   0       60.91       67.06      6.21 o 
   7   8   0       19.28       28.54      4.72 o 
  -8   9   0        0.80        6.44      3.42 o 
  -7   9   0        8.66       12.21      3.46 o 
  -6   9   0        5.93        6.55      3.09 o 
  -5   9   0       38.95       38.11      4.69 o 
  -4   9   0        5.03        9.47      3.05 o 
  -3   9   0       92.78       91.26      6.35 o 
  -2   9   0       40.48       35.60      4.20 o 
   0   9   0       76.59       81.41      5.33 o 
   1   9   0      373.22      396.52     11.19 o 
   2   9   0       40.27       45.97      3.45 o 
   3   9   0      121.62      131.87      5.42 o 
   4   9   0       40.16       41.11      4.90 o 
   5   9   0        1.67        1.02      2.22 o 
   6   9   0        0.25        0.21      2.30 o 
  -7  10   0        2.61        7.84      3.46 o 
  -6  10   0        4.98        2.06      2.72 o 
  -5  10   0        4.87        6.43      2.87 o 
  -4  10   0       27.17       28.42      4.35 o 
  -3  10   0        3.16        8.14      2.82 o 
   0  10   0       26.65       28.80      3.64 o 
   1  10   0       40.64       40.20      3.23 o 
   2  10   0        2.93        4.89      1.79 o 
   3  10   0        6.24       10.36      2.12 o 
   4  10   0        3.62        3.71      1.88 o 
  -5  11   0       12.06        9.04      3.34 o 
  -4  11   0       24.13       26.42      4.52 o 
  -3  11   0       16.93       14.90      3.86 o 
   1  11   0        6.40        4.60      2.44 o 
   2  11   0        9.32        6.67      2.02 o 
   3  11   0        1.86        3.14      1.87 o 
  -1 -12   1        4.94        8.75      2.87 o 
   0 -12   1       56.42       61.06      6.21 o 
   1 -12   1       26.33       35.40      5.05 o 
   2 -12   1        3.46        2.29      2.60 o 
   3 -12   1        5.03        4.60      2.78 o 
   4 -12   1        1.49        2.77      2.62 o 
  -2 -11   1        0.83        1.77      2.22 o 
  -1 -11   1        2.00        4.13      2.50 o 
   0 -11   1        4.04        6.51      2.53 o 
   1 -11   1        0.63        1.82      2.30 o 
   2 -11   1        4.99        3.45      2.47 o 
   3 -11   1        2.43        4.09      2.49 o 
   4 -11   1       22.86       24.58      4.28 o 
   5 -11   1       10.33       12.33      3.65 o 
   6 -11   1        8.53       14.97      4.13 o 
  -1 -10   1       30.19       26.29      3.72 o 
   0 -10   1       39.06       31.26      4.10 o 
   1 -10   1       10.75       18.13      3.41 o 
   2 -10   1        5.23        8.24      2.60 o 
   3 -10   1       50.87       45.37      4.89 o 
   4 -10   1        7.09        8.19      2.85 o 
   5 -10   1        1.70        1.99      2.37 o 
  -1  -9   1       63.99       63.29      5.12 o 
   0  -9   1      270.63      257.05     10.15 o 
   1  -9   1       85.72      103.39      6.43 o 
   2  -9   1       37.23       51.60      4.71 o 
   3  -9   1       33.50       25.96      3.72 o 
   4  -9   1       12.97       11.14      2.77 o 
   5  -9   1        9.62        9.85      2.95 o 
   0  -8   1       22.40       20.28      2.85 o 
   1  -8   1       35.72       35.78      3.65 o 
   2  -8   1      133.96      140.64      7.02 o 
   3  -8   1       10.93        7.71      2.44 o 
   4  -8   1       87.45       89.14      6.05 o 
   5  -8   1        4.20        6.88      2.70 o 
  -8  -7   1        5.32        9.45      2.81 o 
  -7  -7   1       39.39       36.82      4.01 o 
  -6  -7   1       30.79       35.04      3.77 o 
  -5  -7   1       23.48       22.50      2.80 o 
  -4  -7   1      111.86      114.14      5.00 o 
  -3  -7   1        9.63        9.68      1.59 o 
  -2  -7   1       16.77       13.54      1.42 o 
  -1  -7   1      147.82      117.53      2.78 o 
   1  -7   1       15.26        9.86      0.74 o 
   3  -7   1       16.07       16.02      2.63 o 
   4  -7   1        2.89        2.36      2.06 o 
  -9  -6   1        3.36        3.31      2.31 o 
  -8  -6   1       46.24       42.34      4.67 o 
  -7  -6   1        2.13        1.78      2.07 o 
  -6  -6   1       48.38       46.17      3.97 o 
  -5  -6   1       18.31       18.76      2.53 o 
  -4  -6   1        3.15        5.86      1.58 o 
  -3  -6   1       44.35       52.28      2.94 o 
  -2  -6   1       24.54       21.58      1.72 o 
  -1  -6   1      151.76      147.44      3.48 o 
   1  -6   1      278.77      193.61      2.53 o 
   4  -6   1      145.21      150.77      6.92 o 
  -9  -5   1        0.21        1.97      2.19 o 
  -8  -5   1        1.62        1.72      2.08 o 
  -7  -5   1       99.64       90.17      5.84 o 
  -6  -5   1        2.52        2.04      1.84 o 
  -5  -5   1        9.31       10.57      2.13 o 
  -4  -5   1       60.34       62.94      3.74 o 
  -3  -5   1       56.99       58.82      3.16 o 
  -2  -5   1      214.98      210.00      5.26 o 
  -1  -5   1      180.34      190.72      4.12 o 
   0  -5   1      111.66       95.66      2.24 o 
   1  -5   1     3746.72     3777.77     39.39 o 
 -10  -4   1       25.83       25.99      4.30 o 
  -9  -4   1        4.71        6.05      2.68 o 
  -8  -4   1        6.42        5.71      2.36 o 
  -7  -4   1      110.41       96.69      6.04 o 
  -6  -4   1      185.84      176.27      7.41 o 
  -5  -4   1      186.68      189.56      7.09 o 
  -4  -4   1       17.55       15.10      2.06 o 
  -3  -4   1       46.67       50.30      2.95 o 
  -2  -4   1       19.12       14.63      1.57 o 
   0  -4   1       69.22       63.35      1.81 o 
   1  -4   1      892.37      882.33     11.53 o 
 -10  -3   1        5.21        2.67      2.66 o 
  -9  -3   1       29.84       26.01      3.96 o 
  -8  -3   1       41.15       31.01      3.89 o 
  -7  -3   1       71.75       73.26      5.21 o 
  -6  -3   1      176.26      178.04      7.35 o 
  -5  -3   1      384.70      388.21     10.51 o 
  -4  -3   1       88.64       75.51      4.00 o 
  -3  -3   1       10.75       18.29      1.89 o 
  -2  -3   1      499.64      516.57      9.24 o 
   0  -3   1     3549.14     3558.88     40.54 o 
   1  -3   1      453.55      455.94      6.20 o 
 -10  -2   1       72.73       81.28      6.82 o 
  -9  -2   1        8.54        5.45      2.47 o 
  -8  -2   1      202.96      177.10      8.58 o 
  -7  -2   1      197.25      204.40      8.61 o 
  -6  -2   1      110.29      119.19      5.96 o 
  -5  -2   1      125.50      113.65      5.28 o 
  -4  -2   1      224.07      241.94      7.22 o 
  -3  -2   1      153.57      149.11      4.95 o 
   0  -2   1     1662.24     1744.44     15.38 o 
   1  -2   1     4441.20     4532.78     52.80 o 
 -11  -1   1       61.32       66.88      6.75 o 
 -10  -1   1       63.71       54.32      5.64 o 
  -9  -1   1       20.15       20.15      3.58 o 
  -8  -1   1       51.80       48.80      4.69 o 
  -7  -1   1       90.22       93.27      5.69 o 
  -6  -1   1      246.31      223.55      8.18 o 
  -5  -1   1       39.68       42.49      3.30 o 
  -4  -1   1      482.64      547.44     11.53 o 
  -3  -1   1       17.90       14.31      1.68 o 
  -2  -1   1     1690.10     1774.20     21.34 o 
   3  -1   1     2010.94     2010.01     23.56 o 
   4  -1   1     2435.85     2373.30     27.91 o 
   5  -1   1      721.37      601.76      8.13 o 
 -11   0   1       12.55       14.64      3.61 o 
 -10   0   1       91.33       86.58      7.00 o 
  -9   0   1       25.68       27.73      3.90 o 
  -8   0   1        3.83        3.84      2.21 o 
  -7   0   1      129.28      141.78      6.97 o 
  -6   0   1       66.97       63.52      4.39 o 
  -5   0   1       92.88       95.85      4.72 o 
  -4   0   1      553.02      612.43     12.28 o 
  -3   0   1     1335.52     1341.14     19.62 o 
 -11   1   1       20.61       23.44      4.18 o 
 -10   1   1       13.09       11.06      3.25 o 
  -9   1   1        0.27        2.72      2.43 o 
  -8   1   1      109.12      117.00      6.85 o 
  -7   1   1       64.41       58.11      4.50 o 
  -6   1   1      346.27      378.18     10.83 o 
  -5   1   1      484.74      528.76     12.03 o 
  -4   1   1      277.94      298.21      7.87 o 
  -3   1   1      335.75      317.17      7.15 o 
  -2   1   1       43.22       51.88      1.07 o 
 -11   2   1        1.75        3.77      2.96 o 
 -10   2   1       31.84       38.25      4.86 o 
  -9   2   1      112.49      114.40      7.29 o 
  -8   2   1       26.95       25.01      3.40 o 
  -7   2   1       93.72       94.55      5.67 o 
  -6   2   1       71.77       72.89      4.56 o 
  -5   2   1       30.23       32.99      2.87 o 
  -4   2   1      281.87      285.35      7.52 o 
  -3   2   1       63.53       54.79      2.86 o 
  -2   2   1      749.64      792.47      8.32 o 
  -1   2   1       25.85       29.85      1.85 o 
   0   2   1      171.69      181.14      3.89 o 
   1   2   1       24.90       17.52      1.21 o 
   7   2   1      278.82      256.28      7.79 o 
 -11   3   1       39.33       44.27      5.33 o 
 -10   3   1        7.45        8.74      3.04 o 
  -9   3   1      246.78      255.37     10.83 o 
  -8   3   1      124.48      125.73      6.97 o 
  -7   3   1        1.53        2.58      1.90 o 
  -6   3   1      113.52      109.60      5.50 o 
  -5   3   1       69.37       80.82      4.29 o 
  -4   3   1      253.70      269.55      7.20 o 
  -3   3   1      681.63      683.93     11.58 o 
  -2   3   1     1149.50     1236.71     12.21 o 
  -1   3   1     1087.52     1112.74     17.28 o 
   0   3   1      198.31      190.72      3.95 o 
   1   3   1      239.38      236.28      3.79 o 
   5   3   1       19.26       23.75      2.53 o 
   6   3   1        8.23        9.18      1.94 o 
   7   3   1      452.59      450.25     11.59 o 
 -10   4   1       23.19       28.41      3.72 o 
  -9   4   1       12.01       16.37      3.43 o 
  -8   4   1       29.93       37.64      4.10 o 
  -7   4   1       23.18       24.92      3.27 o 
  -6   4   1       78.36       81.91      3.47 o 
  -5   4   1      431.82      425.64     10.31 o 
  -4   4   1        4.31        2.82      1.24 o 
  -3   4   1      158.20      152.67      4.47 o 
  -2   4   1      420.39      447.03      5.82 o 
  -1   4   1     1085.22     1193.53     13.65 o 
   0   4   1      110.91      101.26      5.01 o 
   1   4   1      118.69      114.30      4.07 o 
   2   4   1        3.45        3.82      1.45 o 
   3   4   1      305.35      301.47      8.88 o 
   4   4   1       76.94       77.32      4.54 o 
   5   4   1       62.92       56.80      4.08 o 
   6   4   1      163.34      167.09      7.10 o 
   7   4   1       44.57       38.75      3.69 o 
 -10   5   1        0.15        2.33      2.18 o 
  -9   5   1        2.90        7.29      4.25 o 
  -8   5   1       15.56       14.72      2.07 o 
  -7   5   1        4.89        7.76      1.71 o 
  -6   5   1       17.81       17.01      1.84 o 
  -5   5   1      134.69      136.37      4.16 o 
  -4   5   1       58.36       72.59      4.10 o 
  -3   5   1       64.11       74.14      2.48 o 
  -2   5   1      724.31      772.89     14.88 o 
  -1   5   1       11.51       10.12      1.34 o 
   0   5   1      165.98      178.26      7.40 o 
   1   5   1       19.99       20.79      1.78 o 
   2   5   1       80.78       72.34      4.50 o 
   3   5   1      113.73      111.64      5.70 o 
   4   5   1        5.56        3.78      1.38 o 
   5   5   1       52.78       51.22      3.54 o 
   6   5   1       71.19       67.25      3.66 o 
   7   5   1        0.69        0.33      1.69 o 
 -10   6   1        1.01        0.39      1.64 o 
  -9   6   1        1.78        1.18      1.47 o 
  -8   6   1        3.23        5.59      1.74 o 
  -7   6   1      102.48      100.89      4.23 o 
  -6   6   1      291.87      286.35      5.66 o 
  -5   6   1       53.12       53.95      2.33 o 
  -4   6   1       92.06       99.17      2.82 o 
  -3   6   1       52.17       50.71      2.00 o 
  -2   6   1       59.53       60.04      3.02 o 
  -1   6   1      100.69       98.90      3.65 o 
   0   6   1       10.42       12.37      1.60 o 
   1   6   1      114.54      112.01      3.99 o 
   2   6   1      106.60      104.27      5.84 o 
   3   6   1       12.77       13.54      1.87 o 
   4   6   1       15.89       17.15      2.11 o 
   5   6   1      109.56      105.82      4.61 o 
   6   6   1       59.48       60.88      4.99 o 
   7   6   1       12.39       14.10      2.79 o 
   8   6   1        4.63        5.84      2.93 o 
  -9   7   1        9.22       10.17      2.06 o 
  -8   7   1       12.28       13.21      3.13 o 
  -7   7   1      113.38      116.43      3.93 o 
  -6   7   1        7.43        8.48      1.40 o 
  -5   7   1       14.06       11.13      1.46 o 
  -4   7   1       84.64       91.88      7.15 o 
  -3   7   1       67.37       62.04      4.88 o 
  -2   7   1      114.86      108.70      6.33 o 
  -1   7   1       37.52       36.28      3.82 o 
   0   7   1       11.93       12.79      1.77 o 
   1   7   1       46.75       44.60      2.34 o 
   2   7   1       92.82       89.33      3.33 o 
   3   7   1        3.66        4.11      1.56 o 
   4   7   1       90.64       98.95      4.66 o 
   5   7   1        4.54        4.95      1.86 o 
   6   7   1      117.97      123.94      5.52 o 
   7   7   1        0.66        1.58      3.42 o 
  -9   8   1        7.87        3.52      1.88 o 
  -8   8   1       13.82       12.66      2.34 o 
  -7   8   1       47.63       50.90      3.69 o 
  -6   8   1       39.15       37.02      4.16 o 
  -5   8   1       17.33       20.07      3.55 o 
  -4   8   1      103.99      109.74      6.89 o 
  -3   8   1       57.21       66.93      5.37 o 
  -2   8   1        4.42        4.99      2.42 o 
   0   8   1       51.22       55.23      6.48 o 
   1   8   1       91.35       94.33      3.57 o 
   2   8   1      174.16      162.92      4.78 o 
   3   8   1       75.05       71.85      4.12 o 
   4   8   1      101.80      117.53      5.34 o 
   5   8   1       42.99       47.41      3.72 o 
   6   8   1       84.77       94.23      5.16 o 
  -8   9   1       28.88       34.77      5.06 o 
  -7   9   1       17.68       15.06      4.00 o 
  -6   9   1       10.37       12.92      3.47 o 
  -5   9   1        9.36       14.49      3.50 o 
  -4   9   1       99.19       95.59      6.78 o 
  -3   9   1       48.19       59.29      5.41 o 
   0   9   1       52.51       43.80      4.41 o 
   1   9   1       57.91       51.64      5.95 o 
   2   9   1       11.37       11.15      1.64 o 
   3   9   1      148.05      142.40      4.86 o 
   4   9   1       17.74       25.13      3.06 o 
   5   9   1        7.71        7.66      2.87 o 
  -6  10   1        0.86        7.67      3.62 o 
  -5  10   1       12.82       19.66      3.87 o 
  -4  10   1       11.82       12.75      3.41 o 
  -3  10   1        3.34        3.36      2.51 o 
   0  10   1        2.36        1.29      1.95 o 
   1  10   1       16.38       16.20      3.31 o 
   2  10   1        9.73       11.05      2.11 o 
   3  10   1        0.19        1.27      1.57 o 
   4  10   1        4.14        5.65      1.79 o 
  -5  11   1       23.27       24.03      4.33 o 
  -4  11   1       16.41       23.18      4.27 o 
   1  11   1        4.24        6.33      2.68 o 
   2  11   1        1.41        2.23      1.89 o 
  -2 -12   2        0.68       -0.65      2.04 o 
  -1 -12   2        2.85        7.01      2.94 o 
   0 -12   2        1.69        4.46      2.68 o 
   1 -12   2        8.59        8.72      3.24 o 
   2 -12   2       16.48       25.70      4.17 o 
   3 -12   2        1.33        0.34      2.16 o 
   4 -12   2        1.30        4.62      2.73 o 
  -3 -11   2       16.77       19.73      3.46 o 
  -2 -11   2       15.32       14.53      3.19 o 
  -1 -11   2        2.93        4.07      2.58 o 
   0 -11   2        7.37        6.61      2.68 o 
   1 -11   2       24.05       23.22      3.78 o 
   2 -11   2       12.77       15.73      3.31 o 
   3 -11   2        5.23       11.73      3.16 o 
   4 -11   2       29.74       27.11      4.20 o 
   5 -11   2        5.63       13.78      3.82 o 
  -2 -10   2        6.07        7.68      2.35 o 
  -1 -10   2       53.84       51.69      4.84 o 
   0 -10   2       91.14       90.37      6.38 o 
   1 -10   2       23.25       27.31      3.84 o 
   2 -10   2       32.81       28.61      3.91 o 
   3 -10   2        5.56        4.72      2.43 o 
   4 -10   2       13.83       12.67      3.11 o 
   5 -10   2        0.11        1.20      2.58 o 
  -2  -9   2       33.46       32.58      3.79 o 
  -1  -9   2       53.92       50.71      4.41 o 
   0  -9   2      186.12      181.51      8.29 o 
   1  -9   2       23.94       21.93      3.32 o 
   2  -9   2       22.02       19.84      3.24 o 
   3  -9   2       45.40       45.79      4.60 o 
   4  -9   2       14.28       15.16      3.02 o 
  -5  -8   2      363.21      381.53     10.62 o 
  -4  -8   2       22.77       23.84      2.62 o 
  -3  -8   2       85.52       79.17      3.81 o 
  -2  -8   2      183.06      190.65      5.30 o 
  -1  -8   2      108.85      105.00     10.22 o 
   0  -8   2      234.13      234.97      8.70 o 
   1  -8   2       71.67       69.05      4.80 o 
   2  -8   2        8.42       11.55      2.47 o 
   3  -8   2       86.99       82.44      5.60 o 
   4  -8   2       48.19       49.70      4.73 o 
  -8  -7   2       23.97       19.19      3.53 o 
  -7  -7   2      169.73      173.73      8.21 o 
  -6  -7   2        5.28        5.89      2.11 o 
  -5  -7   2      210.86      208.80      7.70 o 
  -4  -7   2        9.90       10.41      1.95 o 
  -3  -7   2        6.07        7.35      1.52 o 
  -2  -7   2        8.22        7.47      1.32 o 
  -1  -7   2       83.68       86.48      4.77 o 
   0  -7   2       52.20       48.20      3.65 o 
   4  -7   2      125.37      130.57      6.82 o 
  -9  -6   2       20.40       20.03      3.78 o 
  -8  -6   2       25.21       27.07      3.95 o 
  -7  -6   2      142.82      131.71      7.11 o 
  -6  -6   2       15.54       14.77      2.68 o 
  -5  -6   2       15.83       16.86      2.56 o 
  -4  -6   2        0.35        2.57      1.43 o 
  -3  -6   2      316.03      310.75      7.92 o 
  -9  -5   2        3.24        2.24      2.43 o 
  -8  -5   2        4.47        4.43      2.47 o 
  -7  -5   2       65.88       54.09      4.70 o 
  -6  -5   2       32.05       28.23      3.32 o 
  -5  -5   2        9.54       14.59      2.28 o 
  -4  -5   2       56.97       58.44      3.66 o 
  -3  -5   2      224.15      226.42      6.61 o 
  -1  -5   2       87.26       80.58      3.78 o 
 -10  -4   2       77.86       84.05      6.96 o 
  -9  -4   2        3.84        0.96      2.04 o 
  -8  -4   2       23.50       20.43      3.40 o 
  -7  -4   2      138.59      134.83      7.06 o 
  -6  -4   2       27.40       28.71      3.33 o 
  -5  -4   2       35.56       33.54      3.19 o 
  -4  -4   2      140.19      158.74      5.93 o 
  -1  -4   2      137.52      130.19      4.21 o 
   1  -4   2      235.25      243.77      4.53 o 
 -10  -3   2        5.03        6.62      2.81 o 
  -9  -3   2      139.75      125.60      7.72 o 
  -8  -3   2      370.53      350.59     12.26 o 
  -7  -3   2       26.80       27.95      3.40 o 
  -6  -3   2      724.72      736.38     16.49 o 
  -5  -3   2       10.28        8.63      1.96 o 
  -4  -3   2       76.48       75.62      4.02 o 
  -1  -3   2     1421.22     1346.37     39.55 o 
 -10  -2   2       75.23       65.08      6.29 o 
  -9  -2   2       77.82       77.69      6.18 o 
  -8  -2   2      576.36      591.92     16.43 o 
  -7  -2   2      168.89      178.03      7.96 o 
  -6  -2   2       43.18       43.76      3.74 o 
  -5  -2   2      524.93      549.70     12.71 o 
  -4  -2   2      741.40      760.47     14.44 o 
  -1  -2   2     3591.11     3450.23     40.75 o 
   2  -2   2      702.34      754.85     10.49 o 
 -11  -1   2       10.03       17.81      3.97 o 
 -10  -1   2       23.60       31.58      4.65 o 
  -9  -1   2       25.80       22.21      3.59 o 
  -8  -1   2        9.05       11.78      2.73 o 
  -7  -1   2        2.02        2.29      2.20 o 
  -6  -1   2      204.73      210.41      8.07 o 
  -5  -1   2       98.49       97.07      4.87 o 
  -4  -1   2       47.94       42.19      4.92 o 
   0  -1   2       47.24       43.64      1.39 o 
 -11   0   2        6.78       13.32      3.70 o 
 -10   0   2       63.41       75.84      6.45 o 
  -9   0   2       20.08       27.54      3.90 o 
  -8   0   2       24.59       20.30      3.28 o 
  -7   0   2       39.00       41.25      3.94 o 
  -6   0   2      362.14      376.04     10.89 o 
  -5   0   2       19.88       28.47      2.82 o 
  -4   0   2      301.13      343.04      5.02 o 
  -3   0   2      108.59      111.66      2.44 o 
   0   0   2      343.91      356.88      6.27 o 
 -11   1   2       17.89       26.22      4.53 o 
 -10   1   2        0.30        5.46      2.68 o 
  -9   1   2       67.92       69.39      5.69 o 
  -8   1   2        0.60       -1.02      1.78 o 
  -7   1   2       44.33       36.63      3.69 o 
  -6   1   2      115.99      108.21      5.63 o 
  -5   1   2      189.62      191.86      6.85 o 
  -4   1   2      189.70      205.06      6.37 o 
  -1   1   2      371.00      329.34      5.68 o 
   0   1   2     1423.98     1417.70     19.46 o 
 -11   2   2        3.49        8.05      2.95 o 
 -10   2   2        9.70       13.59      3.30 o 
  -9   2   2       65.99       74.13      5.96 o 
  -8   2   2       18.61       17.73      3.01 o 
  -7   2   2       96.72       83.82      5.36 o 
  -6   2   2        0.05       -1.48      1.50 o 
  -5   2   2      256.77      277.32      8.37 o 
  -4   2   2      216.17      209.66      3.98 o 
  -3   2   2       46.35       47.10      2.29 o 
  -2   2   2       81.70       96.80      3.57 o 
  -1   2   2      255.27      242.83      5.62 o 
   0   2   2     1682.81     1789.65     17.29 o 
 -11   3   2       19.33       20.09      3.82 o 
 -10   3   2        1.77        1.87      2.43 o 
  -9   3   2        0.70        1.47      2.53 o 
  -8   3   2       12.55       17.62      3.10 o 
  -7   3   2        0.10        2.04      1.79 o 
  -6   3   2        1.14       -0.03      1.52 o 
  -5   3   2       48.86       48.82      3.48 o 
  -4   3   2      116.90      118.16      3.06 o 
  -3   3   2      186.65      195.07      3.28 o 
  -2   3   2       39.83       40.92      1.93 o 
  -1   3   2      762.84      840.81      7.67 o 
   0   3   2      348.03      375.49      5.11 o 
   4   3   2       50.39       52.58      4.04 o 
   7   3   2       10.09       12.13      2.27 o 
 -10   4   2        1.62        1.97      2.30 o 
  -9   4   2       71.40       70.60      5.71 o 
  -8   4   2       14.81       17.95      3.20 o 
  -7   4   2       40.68       37.99      3.71 o 
  -6   4   2      253.76      258.46      8.56 o 
  -5   4   2       66.66       70.41      3.04 o 
  -4   4   2       57.11       60.40      2.04 o 
  -3   4   2      236.61      244.52      4.63 o 
  -2   4   2      412.95      406.24      6.90 o 
  -1   4   2     1855.81     1950.57     36.19 o 
   0   4   2       35.92       34.18      1.21 o 
   1   4   2      179.12      176.68      6.53 o 
   3   4   2       12.51       12.97      2.38 o 
   4   4   2       75.02       77.44      5.09 o 
   5   4   2      255.57      258.18      6.72 o 
   6   4   2      122.74      121.33      4.80 o 
   7   4   2       24.99       27.86      3.52 o 
 -10   5   2        0.76        2.19      2.90 o 
  -9   5   2        7.99       11.03      2.04 o 
  -8   5   2       42.12       41.38      3.02 o 
  -7   5   2      106.83      113.99      4.89 o 
  -6   5   2       18.54       18.33      1.65 o 
  -5   5   2      280.49      282.88      5.58 o 
  -4   5   2       23.66       29.09      1.89 o 
  -3   5   2        1.39        1.29      0.70 o 
  -2   5   2     1132.69     1107.16     32.76 o 
  -1   5   2       52.22       54.67      2.72 o 
   0   5   2       55.70       59.09      2.85 o 
   1   5   2      363.80      367.16      7.46 o 
   2   5   2       13.91       16.33      2.60 o 
   3   5   2       55.00       57.88      3.19 o 
   4   5   2       42.09       38.88      2.79 o 
   5   5   2       37.50       39.98      3.06 o 
   6   5   2       19.43       21.10      2.37 o 
   7   5   2        7.05        6.90      1.83 o 
   8   5   2        0.36        2.68      2.82 o 
 -10   6   2       20.22       18.49      2.92 o 
  -9   6   2       13.27       11.70      2.09 o 
  -8   6   2       57.17       54.25      2.90 o 
  -7   6   2       81.74       81.55      3.29 o 
  -6   6   2       42.75       49.32      2.45 o 
  -5   6   2      377.95      369.03      6.18 o 
  -4   6   2       63.19       58.87      2.21 o 
  -3   6   2       96.49       94.46      3.85 o 
  -2   6   2      459.46      433.00      8.40 o 
  -1   6   2       91.40       85.76      4.46 o 
   0   6   2       28.28       24.90      2.30 o 
   1   6   2      168.34      165.87      4.27 o 
   2   6   2      134.98      130.72      4.04 o 
   3   6   2       83.03       82.10      3.98 o 
   4   6   2      325.20      323.96     10.74 o 
   5   6   2       45.44       51.53      3.48 o 
   6   6   2       51.55       52.96      3.65 o 
   7   6   2        2.89        6.15      2.07 o 
  -9   7   2        4.06        5.81      2.08 o 
  -8   7   2        7.31       10.98      2.27 o 
  -7   7   2       15.71       16.12      4.03 o 
  -6   7   2       27.19       27.37      2.78 o 
  -5   7   2       18.05       15.95      2.27 o 
  -4   7   2      245.35      238.64      6.79 o 
  -3   7   2        3.07        4.29      2.23 o 
  -2   7   2       15.04       13.98      2.60 o 
  -1   7   2       58.13       59.04      4.75 o 
   0   7   2      135.07      123.03      4.74 o 
   1   7   2       73.67       71.31      3.08 o 
   2   7   2        4.04        4.75      1.53 o 
   3   7   2        2.19        3.68      1.51 o 
   4   7   2        6.99        7.04      2.36 o 
   5   7   2       60.41       66.93      4.12 o 
   6   7   2       11.56       15.94      2.55 o 
   7   7   2       91.55      100.49      6.64 o 
  -8   8   2       53.45       50.45      3.94 o 
  -7   8   2        6.71        6.94      2.16 o 
  -6   8   2        1.30        1.56      1.75 o 
  -5   8   2       12.65       15.22      3.53 o 
  -4   8   2        8.35       10.09      2.89 o 
  -3   8   2        3.16        7.01      2.52 o 
  -2   8   2       28.63       31.91      3.83 o 
  -1   8   2       37.41       29.02      4.05 o 
   0   8   2      108.91      103.39      4.63 o 
   1   8   2       55.09       52.85      2.87 o 
   2   8   2       61.75       63.06      3.76 o 
   3   8   2      114.53      119.55      4.37 o 
   4   8   2        4.09        9.37      3.60 o 
   5   8   2      225.96      231.78      7.95 o 
   6   8   2       11.52       14.57      2.54 o 
  -7   9   2       18.07       20.48      4.12 o 
  -6   9   2        4.74        1.53      2.51 o 
  -5   9   2       39.99       38.52      4.78 o 
  -4   9   2       27.59       22.80      3.87 o 
  -1   9   2       14.70       17.19      3.53 o 
   0   9   2      129.96      124.94      5.40 o 
   1   9   2       18.82       17.46      3.46 o 
   2   9   2       21.28       22.36      2.93 o 
   3   9   2       89.54       91.99      4.12 o 
   4   9   2        1.99        2.17      1.36 o 
  -6  10   2       16.04       14.78      3.73 o 
  -5  10   2        1.76        8.64      3.25 o 
  -4  10   2       13.42       14.48      3.46 o 
   0  10   2        8.43        8.36      2.83 o 
   1  10   2       12.64       16.35      2.57 o 
   2  10   2        2.20        5.06      1.91 o 
   3  10   2        4.82        8.60      2.14 o 
  -3 -12   3        0.11        0.97      2.10 o 
  -2 -12   3        7.22        8.91      2.88 o 
  -1 -12   3       28.64       25.00      3.98 o 
   0 -12   3        1.72        2.96      2.68 o 
   1 -12   3        0.13        4.99      2.63 o 
   2 -12   3       14.13       18.91      3.75 o 
   3 -12   3        0.13       -0.05      2.11 o 
   4 -12   3        3.01        8.86      3.41 o 
  -5 -11   3       23.11       25.43      3.82 o 
  -4 -11   3        2.72        4.58      2.50 o 
  -3 -11   3        4.22        3.12      2.15 o 
  -2 -11   3        7.51        7.66      2.83 o 
  -1 -11   3       14.40       13.29      3.01 o 
   0 -11   3       10.74       15.37      3.38 o 
   1 -11   3       13.30       10.93      2.86 o 
   2 -11   3        9.85       11.67      3.10 o 
   3 -11   3       12.42       14.49      3.46 o 
   4 -11   3       21.51       22.69      3.93 o 
  -4 -10   3        6.94        7.95      2.59 o 
  -3 -10   3       11.59       13.22      2.83 o 
  -2 -10   3       10.31        8.20      2.33 o 
  -1 -10   3        1.69        5.48      2.33 o 
   0 -10   3       90.40      103.73      6.65 o 
   1 -10   3       37.23       34.27      4.23 o 
   2 -10   3        4.84        4.50      2.49 o 
   3 -10   3       10.20        6.63      2.59 o 
   4 -10   3       12.33       19.65      3.68 o 
  -3  -9   3       74.53       81.63      5.39 o 
  -2  -9   3        6.62        2.07      1.90 o 
  -1  -9   3      269.64      264.92      9.78 o 
   0  -9   3      290.13      284.29     10.20 o 
   1  -9   3        3.16        4.29      2.28 o 
   2  -9   3        9.93       11.88      2.79 o 
   3  -9   3      146.48      143.69      7.73 o 
  -8  -8   3       22.60       19.28      3.60 o 
  -7  -8   3       86.04       88.46      6.07 o 
  -6  -8   3       15.95       14.86      2.68 o 
  -5  -8   3      185.00      188.33      7.52 o 
  -4  -8   3      203.04      195.91      7.10 o 
  -3  -8   3       26.15       28.47      2.03 o 
  -2  -8   3      373.26      356.24     10.56 o 
  -1  -8   3      493.64      497.57     12.92 o 
   0  -8   3      106.44      103.52      5.72 o 
   1  -8   3        6.85        7.23      2.22 o 
   2  -8   3        4.11        5.81      2.43 o 
   3  -8   3        9.84       14.15      2.93 o 
  -9  -7   3        8.33       10.46      3.18 o 
  -8  -7   3       29.90       31.67      4.24 o 
  -7  -7   3        9.52       12.04      2.81 o 
  -6  -7   3       27.98       32.97      3.66 o 
  -5  -7   3       16.86       16.11      2.65 o 
  -4  -7   3       19.32       23.31      2.68 o 
  -9  -6   3        1.29        2.56      2.29 o 
  -8  -6   3       36.72       34.92      4.24 o 
  -7  -6   3      116.83      114.22      6.75 o 
  -6  -6   3        7.98       11.37      2.63 o 
  -5  -6   3       16.17       23.69      2.88 o 
  -4  -6   3        7.16        5.86      1.78 o 
  -2  -6   3       13.16       12.14      1.85 o 
  -1  -6   3      423.49      409.32      9.50 o 
 -10  -5   3        6.98        8.64      3.12 o 
  -9  -5   3       41.96       39.12      4.73 o 
  -8  -5   3        2.41        5.04      2.57 o 
  -7  -5   3      120.10      113.08      6.65 o 
  -6  -5   3       67.52       67.27      4.88 o 
  -5  -5   3       21.83       20.88      2.74 o 
  -2  -5   3     1688.30     1775.04     25.10 o 
  -1  -5   3       52.03       47.33      2.34 o 
   0  -5   3       86.05       84.78      4.10 o 
 -10  -4   3       18.93       13.74      3.55 o 
  -9  -4   3      111.17      108.69      7.39 o 
  -8  -4   3      122.15      109.02      6.95 o 
  -7  -4   3       23.72       29.14      3.66 o 
  -6  -4   3      176.16      192.64      7.93 o 
  -5  -4   3      283.86      293.14      9.16 o 
  -2  -4   3     1853.07     1892.99     24.98 o 
  -1  -4   3     1094.06     1149.73     25.35 o 
 -10  -3   3        0.52       -0.11      2.25 o 
  -9  -3   3       23.17       25.69      3.85 o 
  -8  -3   3        6.38        1.83      2.01 o 
  -7  -3   3      325.04      349.03     11.60 o 
  -6  -3   3      238.81      242.18      8.80 o 
  -5  -3   3      764.41      820.67     16.77 o 
  -2  -3   3     1747.26     1812.59     22.74 o 
  -1  -3   3      139.62      144.31      3.93 o 
   1  -3   3       11.36       11.29      0.80 o 
 -11  -2   3       14.67       18.13      3.79 o 
 -10  -2   3        3.08        5.98      2.98 o 
  -9  -2   3      114.96      109.02      7.28 o 
  -8  -2   3        4.54        4.98      2.44 o 
  -7  -2   3       24.01       27.61      3.53 o 
  -6  -2   3       37.76       33.50      3.30 o 
  -5  -2   3       37.08       32.19      3.03 o 
  -1  -2   3     1368.96     1302.63     16.17 o 
 -11  -1   3       20.96       20.43      4.23 o 
 -10  -1   3       22.82       16.02      3.52 o 
  -9  -1   3      124.55      129.88      7.83 o 
  -8  -1   3      125.71      139.86      7.66 o 
  -7  -1   3       19.57       20.84      2.98 o 
  -6  -1   3       19.64       24.16      2.89 o 
  -5  -1   3       12.35       10.43      2.06 o 
   0  -1   3     6858.21     6720.68     77.40 o 
   1  -1   3      308.24      344.54      5.52 o 
 -11   0   3       26.39       21.63      4.13 o 
 -10   0   3        3.76        4.65      2.76 o 
  -9   0   3      146.34      144.04      8.23 o 
  -8   0   3        5.46        8.72      2.46 o 
  -7   0   3       20.10       18.06      2.86 o 
  -6   0   3        7.51        6.16      1.92 o 
  -5   0   3       73.48       72.04      4.25 o 
   0   0   3     3272.07     3377.66     41.64 o 
   1   0   3     1999.66     2063.54     20.97 o 
 -11   1   3        0.96        4.00      2.92 o 
 -10   1   3       19.53       27.21      4.22 o 
  -9   1   3       53.10       54.84      5.14 o 
  -8   1   3      220.34      222.53      9.51 o 
  -7   1   3        3.93        7.39      2.31 o 
  -6   1   3       72.70       72.00      4.66 o 
  -5   1   3       20.72       21.78      4.34 o 
  -2   1   3      226.52      208.00      4.67 o 
   0   1   3      957.90     1062.19     11.29 o 
   1   1   3      739.11      724.95     12.30 o 
   2   1   3     2344.74     2344.94     32.13 o 
 -11   2   3        6.39        8.10      3.22 o 
 -10   2   3       67.20       62.21      6.01 o 
  -9   2   3       28.07       24.77      3.75 o 
  -8   2   3      121.94      125.41      7.17 o 
  -7   2   3       19.07       21.30      3.09 o 
  -6   2   3      109.03      105.00      5.52 o 
  -5   2   3      135.02      125.64      3.63 o 
  -3   2   3       41.34       37.96      2.53 o 
  -2   2   3       82.03       90.92      3.46 o 
  -1   2   3      446.54      457.27      9.64 o 
   0   2   3       86.34       84.51      2.68 o 
   1   2   3     1660.94     1728.41     25.65 o 
   2   2   3       13.26       10.84      1.85 o 
 -10   3   3       47.29       57.32      5.59 o 
  -9   3   3        5.42        5.50      2.47 o 
  -8   3   3        7.17        7.74      2.30 o 
  -7   3   3        0.78        0.59      1.74 o 
  -6   3   3       27.66       38.06      3.55 o 
  -5   3   3       28.78       25.18      1.62 o 
  -4   3   3       93.08       87.79      2.86 o 
  -3   3   3      120.67      129.13      5.00 o 
  -2   3   3      106.33      109.84      4.38 o 
  -1   3   3      468.03      452.54      7.38 o 
   0   3   3      214.57      220.60      7.19 o 
   1   3   3      810.35      803.91     15.81 o 
   4   3   3      155.70      163.35      7.13 o 
   5   3   3       35.50       35.93      3.78 o 
   6   3   3      449.06      459.86     13.86 o 
 -10   4   3       19.95       22.92      4.00 o 
  -9   4   3        5.66        9.53      2.90 o 
  -8   4   3       34.41       27.96      3.57 o 
  -7   4   3      322.82      333.45     10.79 o 
  -6   4   3       25.90       28.24      3.09 o 
  -5   4   3       95.23       94.79      2.44 o 
  -4   4   3       36.35       42.39      1.80 o 
  -3   4   3      167.93      180.87      4.54 o 
  -2   4   3      113.38      111.98      3.58 o 
  -1   4   3      209.24      201.19      5.02 o 
   0   4   3      722.07      650.12     14.42 o 
   1   4   3       74.92       64.98      4.27 o 
   2   4   3      142.19      142.38      6.51 o 
   3   4   3       95.23       91.09      5.31 o 
   4   4   3      365.68      374.45     11.75 o 
   5   4   3      103.68      103.50      6.48 o 
   6   4   3      117.28      126.80      7.48 o 
   7   4   3        3.86        4.57      1.81 o 
   8   4   3        4.64        7.13      2.85 o 
 -10   5   3        1.29        3.35      3.52 o 
  -9   5   3       56.17       57.51      3.77 o 
  -8   5   3        3.91        4.57      2.02 o 
  -7   5   3       92.96       95.14      3.48 o 
  -6   5   3       73.67       71.79      2.87 o 
  -5   5   3       77.95       80.12      2.84 o 
  -4   5   3       31.19       31.12      1.50 o 
  -3   5   3       53.01       54.83      1.97 o 
  -2   5   3     1080.05     1092.92     26.09 o 
  -1   5   3       15.75       23.13      3.13 o 
   0   5   3      464.51      489.34      9.11 o 
   1   5   3        1.42        4.64      1.31 o 
   2   5   3        4.54        6.35      1.41 o 
   3   5   3       80.05       83.97      5.52 o 
   4   5   3       21.19       21.00      2.33 o 
   5   5   3       25.46       22.04      3.46 o 
   6   5   3       39.98       38.02      3.22 o 
   7   5   3        4.01        4.42      1.85 o 
  -9   6   3       16.37       18.13      2.05 o 
  -8   6   3       91.80       87.95      3.63 o 
  -7   6   3       92.89       97.10      3.56 o 
  -6   6   3      119.37      124.62      3.80 o 
  -5   6   3       14.08       10.76      1.34 o 
  -4   6   3      121.66      118.73      2.83 o 
  -3   6   3       83.60       80.69      3.77 o 
  -2   6   3      128.05      124.58      6.55 o 
  -1   6   3       51.20       54.14      3.11 o 
   0   6   3      226.51      228.50      6.39 o 
   1   6   3      111.25      110.41      3.71 o 
   2   6   3       68.75       67.21      4.11 o 
   3   6   3      243.62      251.30      7.25 o 
   4   6   3       17.68       15.86      2.27 o 
   5   6   3       46.04       45.41      3.49 o 
   6   6   3        9.55       10.62      4.73 o 
   7   6   3       27.73       26.49      3.02 o 
  -9   7   3        1.54        2.99      1.84 o 
  -8   7   3       37.94       32.36      5.96 o 
  -7   7   3        4.70        5.61      1.99 o 
  -6   7   3       53.37       56.36      3.75 o 
  -5   7   3       21.97       19.38      2.43 o 
  -4   7   3      203.33      200.44      5.10 o 
  -3   7   3       23.38       24.23      2.41 o 
  -2   7   3       86.14       75.84      5.55 o 
  -1   7   3      110.63      114.09      6.82 o 
   0   7   3       13.50       14.59      2.04 o 
   1   7   3       86.94       89.30      3.60 o 
   2   7   3      101.41       98.83      3.84 o 
   3   7   3       25.74       26.41      2.24 o 
   4   7   3        6.26       11.98      2.08 o 
   5   7   3      180.07      205.34      7.32 o 
   6   7   3       61.20       67.71      4.56 o 
  -8   8   3       16.91       18.79      2.74 o 
  -7   8   3        2.24       -1.73      2.42 o 
  -6   8   3        0.47        4.49      1.80 o 
  -5   8   3        1.73        0.97      1.64 o 
  -4   8   3        0.14        0.97      2.05 o 
  -3   8   3       23.19       25.77      3.80 o 
  -2   8   3        0.63        2.97      2.07 o 
  -1   8   3       57.53       55.22      5.19 o 
   0   8   3       54.06       48.34      3.42 o 
   1   8   3       99.60      107.52      5.03 o 
   2   8   3       80.57       84.74      3.85 o 
   3   8   3      104.09      110.00      4.37 o 
   4   8   3       35.95       34.86      2.79 o 
   5   8   3      161.15      180.99      7.32 o 
  -7   9   3       24.53       23.64      4.16 o 
  -6   9   3       13.37        6.98      2.94 o 
  -5   9   3       26.85       22.35      3.97 o 
  -4   9   3        1.83        3.88      2.35 o 
  -2   9   3       11.81       15.24      3.40 o 
  -1   9   3       21.70       20.01      3.84 o 
   0   9   3       71.64       61.54      5.92 o 
   1   9   3        2.53        2.21      2.00 o 
   2   9   3       34.20       33.89      3.24 o 
   3   9   3        1.40        2.25      1.74 o 
  -5  10   3        4.92        2.87      2.53 o 
  -1  10   3       20.69       25.03      4.41 o 
   0  10   3        2.29        7.21      3.14 o 
   1  10   3       16.48       16.76      2.72 o 
   0 -13   4       84.88       98.44      7.77 o 
   1 -13   4        2.95        3.45      2.92 o 
   2 -13   4       18.00       20.73      4.23 o 
  -3 -12   4        6.48       10.68      2.90 o 
  -2 -12   4        1.42        4.31      2.42 o 
  -1 -12   4       12.32       14.92      3.34 o 
   0 -12   4        7.18        9.44      3.03 o 
   1 -12   4       12.50       11.84      3.38 o 
   2 -12   4        4.93        9.32      3.06 o 
   3 -12   4        0.21        1.00      2.90 o 
  -5 -11   4       19.43       21.34      3.46 o 
  -4 -11   4        1.52       -1.68      2.12 o 
  -3 -11   4        0.42        0.81      1.94 o 
  -2 -11   4        4.13        3.61      2.02 o 
  -1 -11   4       13.04       23.70      3.78 o 
   0 -11   4        3.17       11.09      2.88 o 
   1 -11   4        2.54        1.67      2.16 o 
   2 -11   4        8.53       12.36      3.43 o 
   3 -11   4       28.79       32.79      4.53 o 
  -5 -10   4        3.39        4.19      2.08 o 
  -4 -10   4       14.50       12.18      2.74 o 
  -3 -10   4        7.78        8.06      2.34 o 
  -2 -10   4        1.34        3.82      2.13 o 
  -1 -10   4        1.08        3.30      2.28 o 
   0 -10   4       98.30      102.38      6.56 o 
   1 -10   4       99.32       96.68      6.63 o 
   2 -10   4       25.90       24.79      3.78 o 
   3 -10   4       45.70       46.77      5.03 o 
  -5  -9   4       23.80       27.10      3.09 o 
  -4  -9   4       52.11       53.43      2.90 o 
  -3  -9   4       33.83       32.37      3.44 o 
  -2  -9   4      186.36      189.98      7.97 o 
  -1  -9   4      486.57      501.52     13.49 o 
   0  -9   4        1.76        3.18      2.31 o 
   1  -9   4      511.61      525.19     14.80 o 
   2  -9   4      127.69      121.37      7.08 o 
  -8  -8   4       28.14       31.88      4.23 o 
  -7  -8   4       21.68       18.48      3.20 o 
  -6  -8   4       43.51       35.52      4.03 o 
  -5  -8   4        2.13        3.50      1.21 o 
  -4  -8   4      203.13      180.55      7.08 o 
  -3  -8   4       89.56       81.21      4.71 o 
  -2  -8   4       12.18       14.71      2.56 o 
  -1  -8   4      901.95      903.47     18.23 o 
   0  -8   4       43.04       46.95      4.07 o 
   1  -8   4       30.78       25.88      3.35 o 
   2  -8   4      168.75      172.04      7.95 o 
  -9  -7   4       30.16       27.58      4.22 o 
  -8  -7   4       74.34       73.78      6.01 o 
  -7  -7   4       88.17       89.06      6.25 o 
  -6  -7   4       53.34       51.80      4.53 o 
  -5  -7   4       52.87       50.70      4.12 o 
   1  -7   4       53.28       60.11      4.37 o 
  -9  -6   4       28.88       29.57      4.37 o 
  -8  -6   4       42.06       42.74      4.77 o 
  -7  -6   4       30.44       27.53      3.74 o 
  -6  -6   4       10.74        8.48      2.14 o 
  -4  -6   4      175.01      173.70      5.72 o 
  -3  -6   4       28.26       29.28      2.43 o 
  -2  -6   4       13.16       12.52      1.84 o 
  -1  -6   4       83.56       92.04      4.52 o 
   2  -6   4        1.07        0.10      0.38 o 
 -10  -5   4        0.59       -2.02      2.81 o 
  -9  -5   4       29.98       34.37      4.51 o 
  -8  -5   4       64.35       61.08      5.51 o 
  -7  -5   4       23.97       16.45      2.79 o 
  -6  -5   4      156.81      163.15      7.58 o 
  -4  -5   4      208.24      220.30      5.73 o 
  -3  -5   4      131.97      127.43      4.32 o 
  -2  -5   4      107.33      141.03      4.70 o 
  -1  -5   4       26.07       28.92      2.40 o 
 -10  -4   4        0.26        2.11      2.48 o 
  -9  -4   4       44.61       45.67      4.99 o 
  -8  -4   4       14.29       15.03      3.13 o 
  -7  -4   4       13.89       11.78      2.65 o 
  -6  -4   4       50.57       44.40      3.99 o 
  -4  -4   4       54.05       58.34      2.28 o 
  -3  -4   4       17.93       21.54      1.56 o 
  -2  -4   4     1928.48     2204.19     28.39 o 
   1  -4   4       60.28       52.93      1.74 o 
 -10  -3   4       38.51       53.52      5.64 o 
  -9  -3   4       96.77       92.09      6.91 o 
  -8  -3   4       36.04       36.16      4.28 o 
  -7  -3   4      853.17      909.65     20.37 o 
  -6  -3   4       58.70       58.28      4.44 o 
  -4  -3   4     1466.59     1308.15     16.42 o 
   1  -3   4       64.87       58.66      1.92 o 
 -10  -2   4       23.92       24.41      4.18 o 
  -9  -2   4       26.58       25.85      3.94 o 
  -8  -2   4       56.79       50.81      4.95 o 
  -7  -2   4       24.82       28.68      3.58 o 
  -6  -2   4        5.73        5.52      1.87 o 
  -2  -2   4      596.24      543.58      7.62 o 
 -11  -1   4        0.28        6.14      2.97 o 
 -10  -1   4        0.69       -2.64      2.39 o 
  -9  -1   4       38.17       42.40      4.73 o 
  -8  -1   4       18.70       19.65      3.37 o 
  -7  -1   4       20.81       25.83      3.33 o 
  -6  -1   4        6.09        4.83      2.94 o 
   0  -1   4       73.21       64.04      2.85 o 
   1  -1   4      972.14      987.71     13.46 o 
   2  -1   4      834.88      897.51     13.49 o 
 -11   0   4       10.54       12.83      3.77 o 
 -10   0   4        8.65       11.86      3.42 o 
  -9   0   4       42.63       44.06      4.95 o 
  -8   0   4       68.10       74.76      5.71 o 
  -7   0   4       35.06       38.55      3.82 o 
  -6   0   4       33.64       34.81      3.46 o 
  -2   0   4        1.36        2.55      0.55 o 
   0   0   4      831.13      908.46     15.10 o 
   1   0   4     2818.50     2974.36     21.39 o 
   2   0   4       70.03       81.37      3.49 o 
   3   0   4       93.75      103.88      4.37 o 
 -11   1   4        2.80        2.18      2.67 o 
 -10   1   4       24.97       28.68      4.23 o 
  -9   1   4       74.22       72.14      6.01 o 
  -8   1   4       13.13       10.82      2.73 o 
  -7   1   4       15.91       19.76      3.03 o 
  -6   1   4        8.66        7.83      2.19 o 
  -3   1   4       19.40       15.84      1.50 o 
  -2   1   4      717.40      776.10     11.58 o 
   0   1   4      148.85      172.65      3.79 o 
   1   1   4       95.61       91.18      2.12 o 
   2   1   4      597.32      644.49     12.54 o 
   3   1   4       79.19       80.00      4.30 o 
 -10   2   4       71.92       76.51      6.53 o 
  -9   2   4       40.86       41.65      4.78 o 
  -8   2   4       11.40       14.80      3.16 o 
  -7   2   4       23.75       26.13      3.48 o 
  -6   2   4       64.03       57.57      4.65 o 
  -4   2   4       18.22       23.05      2.21 o 
  -3   2   4       22.79       24.57      2.10 o 
  -1   2   4      347.38      366.95      9.00 o 
   0   2   4      646.70      666.71      9.39 o 
   1   2   4      217.76      230.89      5.24 o 
   4   2   4       78.07       83.89      4.98 o 
   5   2   4      164.09      171.61      7.54 o 
   6   2   4       26.31       27.52      3.56 o 
 -10   3   4       53.01       63.05      5.91 o 
  -9   3   4       39.52       40.29      4.69 o 
  -8   3   4        7.43       10.87      2.80 o 
  -7   3   4       32.38       34.12      3.82 o 
  -6   3   4       22.54       17.70      2.62 o 
  -5   3   4       71.40       70.00      2.73 o 
  -4   3   4       45.36       49.60      3.38 o 
  -3   3   4       24.11       23.46      2.33 o 
  -2   3   4      287.58      310.70      9.05 o 
  -1   3   4        0.88        2.53      1.04 o 
   0   3   4       26.70       28.30      2.02 o 
   1   3   4      186.55      193.12      7.41 o 
   3   3   4      129.07      137.56      6.33 o 
   4   3   4       92.77       85.24      5.45 o 
   5   3   4       16.71       18.76      3.06 o 
   6   3   4        9.17       12.39      2.94 o 
   7   3   4       37.67       35.22      4.47 o 
   8   3   4        2.19        3.81      2.73 o 
 -10   4   4        2.54        8.17      3.17 o 
  -9   4   4       31.80       40.42      4.71 o 
  -8   4   4       48.11       48.64      4.68 o 
  -7   4   4       43.19       41.64      2.82 o 
  -6   4   4       26.06       24.30      1.65 o 
  -5   4   4      113.36      115.76      2.83 o 
  -4   4   4       17.37       18.63      1.48 o 
  -3   4   4       88.47       88.82      3.46 o 
  -2   4   4      134.32      135.19      6.09 o 
  -1   4   4       83.79       87.76      3.51 o 
   0   4   4      151.22      148.87      6.70 o 
   1   4   4      110.56      117.16      5.15 o 
   2   4   4       23.70       23.72      2.17 o 
   3   4   4      146.27      146.07      7.04 o 
   4   4   4      200.72      209.44      8.87 o 
   5   4   4       77.31       79.97      5.86 o 
   6   4   4        9.22       12.78      3.23 o 
   7   4   4        6.78        4.03      2.56 o 
  -9   5   4       10.64       10.69      2.40 o 
  -8   5   4        0.01        1.84      1.36 o 
  -7   5   4       15.51       15.62      1.71 o 
  -6   5   4      216.03      220.00      5.05 o 
  -5   5   4       21.71       23.68      1.49 o 
  -4   5   4       33.50       35.51      1.64 o 
  -3   5   4      373.68      384.29      6.46 o 
  -2   5   4       35.29       41.83      2.78 o 
  -1   5   4      165.11      176.17      7.65 o 
   0   5   4      301.62      300.33     10.34 o 
   1   5   4       75.47       75.63      3.75 o 
   2   5   4      201.20      209.37      6.29 o 
   3   5   4       66.08       76.30      5.59 o 
   4   5   4       39.07       40.78      4.37 o 
   5   5   4       53.18       51.79      5.19 o 
   6   5   4        1.92        1.48      1.68 o 
   7   5   4        4.11        4.20      1.94 o 
  -9   6   4        6.10        7.10      2.13 o 
  -8   6   4        0.39        1.97      1.71 o 
  -7   6   4        6.57        7.70      2.03 o 
  -6   6   4      135.43      127.50      5.21 o 
  -5   6   4       14.82       14.97      2.17 o 
  -4   6   4        5.03        2.47      1.12 o 
  -3   6   4      207.71      210.17     10.87 o 
  -2   6   4      173.84      170.85      8.04 o 
  -1   6   4      107.25      110.78      6.59 o 
   0   6   4      216.09      226.74      6.78 o 
   1   6   4      112.02      117.58      4.02 o 
   2   6   4       38.36       37.66      2.65 o 
   3   6   4        8.48        7.48      1.48 o 
   4   6   4       80.31       84.79      4.56 o 
   5   6   4        1.86        0.48      3.08 o 
   6   6   4        1.30        4.47      2.05 o 
  -8   7   4        1.04        4.44      1.94 o 
  -7   7   4        8.98       13.14      2.36 o 
  -6   7   4       53.77       53.20      3.64 o 
  -5   7   4       62.76       62.43      3.22 o 
  -4   7   4       50.95       50.65      2.78 o 
  -3   7   4        7.72        6.94      2.43 o 
  -2   7   4       54.06       55.87      5.08 o 
  -1   7   4       18.78       15.53      3.08 o 
   0   7   4       32.89       27.06      3.60 o 
   1   7   4       23.01       20.23      3.74 o 
   2   7   4       14.26       15.47      1.88 o 
   3   7   4       24.72       25.32      3.42 o 
   4   7   4        0.37        0.21      1.35 o 
   5   7   4       14.27       17.33      2.81 o 
  -7   8   4        7.78        8.17      2.22 o 
  -6   8   4        5.49        8.57      2.40 o 
  -5   8   4       12.61       13.77      2.36 o 
  -4   8   4        7.29        8.65      2.97 o 
  -3   8   4       40.24       36.80      4.57 o 
  -2   8   4        5.05        4.10      2.31 o 
  -1   8   4       42.86       37.20      4.66 o 
   0   8   4       17.10       14.63      2.32 o 
   1   8   4       57.44       59.26      4.03 o 
   2   8   4        0.24        3.45      1.61 o 
   3   8   4        3.12        7.16      1.59 o 
   4   8   4       13.37       15.90      2.18 o 
  -5   9   4        0.66       -1.38      2.47 o 
  -3   9   4        4.89        4.95      2.54 o 
  -2   9   4        0.43        2.17      2.14 o 
  -1   9   4       20.09       25.94      4.33 o 
   0   9   4        6.51       10.57      2.21 o 
   1   9   4        8.33       11.60      2.28 o 
   2   9   4        0.33        3.18      1.83 o 
  -1 -13   5       21.94       20.85      4.09 o 
   0 -13   5        3.48        9.67      3.24 o 
   1 -13   5       20.61       18.53      4.06 o 
   2 -13   5        6.26       13.14      4.07 o 
  -4 -12   5        2.73        4.76      2.37 o 
  -3 -12   5       89.67      104.58      7.09 o 
  -2 -12   5        7.48        7.19      2.72 o 
  -1 -12   5        0.38        2.83      2.52 o 
   0 -12   5        6.05        6.13      2.78 o 
   1 -12   5       36.55       35.54      4.89 o 
   2 -12   5        2.60        5.15      2.92 o 
  -4 -11   5       14.82       16.47      3.03 o 
  -3 -11   5        6.55       11.36      2.65 o 
  -2 -11   5        3.30        6.86      2.58 o 
  -1 -11   5       65.83       68.81      5.75 o 
   0 -11   5       19.88       17.65      3.62 o 
   1 -11   5        4.17        6.13      2.77 o 
   2 -11   5       26.48       31.29      4.53 o 
  -5 -10   5        3.09        4.05      1.85 o 
  -4 -10   5       41.30       39.94      3.97 o 
  -3 -10   5        7.19        6.94      2.30 o 
  -2 -10   5       24.97       25.67      3.44 o 
  -1 -10   5       53.67       55.76      4.86 o 
   0 -10   5       46.12       47.22      4.69 o 
   1 -10   5       41.21       40.89      4.60 o 
  -7  -9   5        4.42        7.10      2.78 o 
  -6  -9   5        0.16        0.23      1.81 o 
  -5  -9   5       40.11       34.18      2.50 o 
  -4  -9   5       22.16       20.45      2.77 o 
  -3  -9   5       64.97       64.89      4.64 o 
  -2  -9   5      169.35      179.05      7.67 o 
  -1  -9   5      366.74      372.78     11.75 o 
   0  -9   5      510.83      523.81     14.42 o 
   1  -9   5       81.58       90.76      6.16 o 
  -8  -8   5        4.73       10.11      2.94 o 
  -7  -8   5        2.57        0.68      2.00 o 
  -6  -8   5       23.71       21.25      3.25 o 
  -3  -8   5      341.72      346.08      9.84 o 
  -2  -8   5      390.72      396.88     10.91 o 
  -1  -8   5       99.36      104.26      5.66 o 
   0  -8   5       30.23       30.69      3.45 o 
  -9  -7   5        6.77        5.10      2.66 o 
  -8  -7   5        0.56        1.22      2.29 o 
  -7  -7   5        9.44       10.42      2.83 o 
  -6  -7   5       14.69       14.00      2.97 o 
  -9  -6   5        9.89       11.78      3.39 o 
  -8  -6   5        9.35        5.55      2.56 o 
  -7  -6   5       13.98        5.52      2.42 o 
  -5  -6   5      169.71      160.12      5.10 o 
  -4  -6   5      105.53      107.00      4.22 o 
  -3  -6   5       45.79       49.09      3.08 o 
  -2  -6   5       20.32       21.61      2.34 o 
 -10  -5   5        4.51        4.50      2.64 o 
  -9  -5   5       50.05       48.99      5.40 o 
  -8  -5   5        6.20        6.42      2.66 o 
  -7  -5   5       36.06       34.16      4.09 o 
  -5  -5   5       12.04       12.68      1.28 o 
  -4  -5   5       44.08       40.44      2.31 o 
  -3  -5   5        0.37        1.67      1.08 o 
 -10  -4   5        4.41        5.99      3.03 o 
  -9  -4   5        9.21       10.78      3.17 o 
  -8  -4   5       89.38       91.91      6.62 o 
  -7  -4   5       23.34       24.74      3.33 o 
 -10  -3   5       11.44       10.81      3.39 o 
  -9  -3   5       19.20       22.90      4.07 o 
  -8  -3   5      102.13      112.96      7.20 o 
  -7  -3   5       89.20       96.53      6.17 o 
  -2  -3   5      744.02      682.88      9.86 o 
   1  -3   5      112.28      103.37      3.23 o 
 -10  -2   5       10.30       14.51      3.64 o 
  -9  -2   5      120.98      135.56      8.36 o 
  -8  -2   5      108.21      111.06      7.15 o 
  -7  -2   5      328.78      331.12     11.62 o 
   1  -2   5       93.62       91.57      3.55 o 
   2  -2   5      682.11      697.27     10.60 o 
 -10  -1   5       20.16       23.10      4.20 o 
  -9  -1   5        3.63        8.36      2.89 o 
  -8  -1   5       76.77       80.29      6.04 o 
  -7  -1   5       56.54       52.66      4.70 o 
   0  -1   5      486.98      492.76      9.97 o 
   1  -1   5       74.04       77.76      2.26 o 
   2  -1   5       98.65       95.91      3.47 o 
   3  -1   5       41.37       43.03      2.72 o 
 -10   0   5       13.26       16.60      3.66 o 
  -9   0   5        4.80        4.80      2.59 o 
  -8   0   5       30.30       38.34      4.38 o 
  -7   0   5      118.37      125.91      7.00 o 
  -3   0   5      271.50      267.78      5.04 o 
   0   0   5     1405.27     1518.12     23.38 o 
   1   0   5     2009.26     2165.77     24.66 o 
   2   0   5       32.04       35.75      2.49 o 
   3   0   5      413.98      442.59     10.28 o 
 -10   1   5        3.24        1.12      2.49 o 
  -9   1   5       43.43       55.98      5.47 o 
  -8   1   5      125.10      125.84      7.44 o 
  -7   1   5      200.77      211.19      9.01 o 
  -4   1   5       42.66       49.98      2.71 o 
  -3   1   5      211.83      207.57      5.04 o 
   0   1   5      116.41      120.44      4.49 o 
   1   1   5       79.55       79.45      2.29 o 
   2   1   5      186.84      189.58      6.48 o 
   5   1   5        4.46        7.81      2.27 o 
   6   1   5        8.77       11.13      2.65 o 
   7   1   5        9.46       11.99      2.99 o 
 -10   2   5        0.78        5.70      2.81 o 
  -9   2   5        2.50        5.13      2.61 o 
  -8   2   5      160.40      182.59      8.82 o 
  -7   2   5       77.91       72.77      5.43 o 
  -6   2   5       29.96       28.18      2.27 o 
  -5   2   5       14.92       12.46      2.02 o 
  -4   2   5      110.91      121.95      4.66 o 
  -3   2   5       18.99       16.51      1.75 o 
  -1   2   5       77.62       78.21      4.15 o 
   0   2   5        1.04        1.85      1.25 o 
   1   2   5       41.36       46.65      3.70 o 
   2   2   5       35.01       33.45      3.29 o 
   3   2   5       27.65       25.40      2.82 o 
   4   2   5       44.77       46.38      4.00 o 
   5   2   5        7.98       10.36      2.52 o 
   6   2   5        2.23        5.93      2.33 o 
   7   2   5        2.07        4.48      2.70 o 
   8   2   5        4.29       13.15      3.35 o 
 -10   3   5       47.57       55.25      5.72 o 
  -9   3   5       30.90       32.67      4.33 o 
  -8   3   5       12.15       18.71      3.49 o 
  -7   3   5       36.35       33.39      2.53 o 
  -6   3   5        5.45        3.64      0.96 o 
  -5   3   5       12.27       16.17      2.30 o 
  -4   3   5       40.05       40.57      3.03 o 
  -3   3   5       21.43       24.21      1.89 o 
  -2   3   5       46.34       42.86      3.60 o 
  -1   3   5      326.34      333.61      9.33 o 
   0   3   5       23.11       27.81      2.08 o 
   1   3   5       11.42       11.99      1.96 o 
   2   3   5      273.37      273.91      6.68 o 
   3   3   5       84.88       82.34      5.27 o 
   4   3   5       73.23       66.91      4.98 o 
   5   3   5       29.13       30.60      3.84 o 
   6   3   5       28.89       33.92      4.09 o 
   7   3   5        0.01       -3.69      2.37 o 
 -10   4   5       12.65       13.28      3.72 o 
  -9   4   5       44.05       53.12      3.63 o 
  -8   4   5       17.92       18.16      2.26 o 
  -7   4   5       45.49       42.32      2.89 o 
  -6   4   5        1.66        3.46      1.01 o 
  -5   4   5       56.74       55.99      2.44 o 
  -4   4   5       16.79       19.94      1.95 o 
  -3   4   5       21.46       17.11      3.00 o 
  -2   4   5      146.98      149.55      6.70 o 
  -1   4   5      167.47      187.74      7.28 o 
   0   4   5      103.92      120.73      6.40 o 
   1   4   5       79.71       85.19      3.88 o 
   2   4   5      208.40      207.44      6.23 o 
   3   4   5       50.75       50.52      3.23 o 
   4   4   5       23.80       25.44      3.51 o 
   5   4   5        4.90        8.45      2.67 o 
   6   4   5        0.73        0.83      2.27 o 
   7   4   5       21.14       34.22      4.67 o 
  -9   5   5        8.94        8.75      1.67 o 
  -8   5   5       15.92       21.61      2.40 o 
  -7   5   5       68.28       69.19      3.13 o 
  -6   5   5        3.87        2.57      0.94 o 
  -5   5   5      271.77      277.88      4.79 o 
  -4   5   5       16.93       15.57      1.59 o 
  -3   5   5      283.19      294.30      7.35 o 
  -2   5   5      650.57      675.13     16.43 o 
   0   5   5      153.97      167.70      8.15 o 
   1   5   5      330.15      348.09     12.03 o 
   2   5   5       21.49       22.81      2.38 o 
   3   5   5       32.88       32.56      2.88 o 
   4   5   5       26.14       30.20      4.00 o 
   5   5   5        5.66        3.21      2.38 o 
   6   5   5       18.41       19.27      2.69 o 
  -8   6   5        8.12       10.34      2.06 o 
  -7   6   5        2.71        4.84      3.40 o 
  -6   6   5       68.79       64.42      3.02 o 
  -5   6   5        2.75        5.39      1.35 o 
  -4   6   5       29.70       27.20      2.63 o 
  -3   6   5        3.12        3.94      1.67 o 
  -2   6   5       40.99       36.62      4.16 o 
  -1   6   5      230.82      226.90      9.90 o 
   0   6   5       48.16       50.65      3.54 o 
   1   6   5       10.71       12.04      1.96 o 
   2   6   5       45.00       42.20      2.78 o 
   3   6   5        0.84       -0.84      1.19 o 
   4   6   5       12.45       13.81      1.92 o 
   5   6   5       31.87       36.23      3.39 o 
  -7   7   5        6.69        7.54      2.11 o 
  -6   7   5       79.01       81.04      4.43 o 
  -5   7   5       61.13       59.50      3.06 o 
  -4   7   5        2.66        2.64      1.63 o 
  -3   7   5        3.53        1.92      2.14 o 
  -2   7   5        1.97       -1.36      2.26 o 
  -1   7   5       37.07       26.34      3.87 o 
   0   7   5        4.52        3.76      1.70 o 
   1   7   5        3.89        4.45      1.68 o 
   2   7   5        6.56        6.31      1.59 o 
   3   7   5        3.76        6.66      1.67 o 
   4   7   5        2.07        8.46      2.45 o 
  -6   8   5        2.93        2.17      1.82 o 
  -5   8   5        4.15        5.83      1.93 o 
  -4   8   5        2.92        2.71      2.44 o 
  -3   8   5       16.54       17.02      3.46 o 
  -2   8   5       14.18       12.05      3.29 o 
  -1   8   5       13.30        8.86      2.90 o 
   0   8   5        0.01        0.77      1.55 o 
   1   8   5        6.67        9.70      2.07 o 
   2   8   5        4.06        8.25      2.21 o 
  -4   9   5        8.82        4.28      3.05 o 
  -3   9   5       13.53       13.49      3.66 o 
  -2   9   5       23.15       14.47      3.66 o 
  -1   9   5       17.44       17.30      3.90 o 
  -1 -13   6       52.30       54.34      5.92 o 
   0 -13   6        6.28        8.52      3.08 o 
   1 -13   6        4.24        6.30      3.07 o 
  -4 -12   6       19.20       21.09      3.53 o 
  -3 -12   6        3.44        4.22      2.35 o 
  -2 -12   6        2.02       -1.27      2.50 o 
  -1 -12   6        2.31        4.05      2.68 o 
   0 -12   6       11.25       14.94      3.63 o 
   1 -12   6        3.57        5.68      3.07 o 
  -4 -11   6        6.86        8.49      2.55 o 
  -3 -11   6       14.14       12.96      2.96 o 
  -2 -11   6       48.08       55.14      5.06 o 
  -1 -11   6       31.67       43.39      4.77 o 
   0 -11   6       31.53       27.60      4.11 o 
  -4 -10   6        0.12        3.53      1.88 o 
  -3 -10   6       73.28       72.10      5.24 o 
  -2 -10   6       51.50       51.09      4.54 o 
  -1 -10   6       27.80       30.61      3.84 o 
   0 -10   6      127.75      128.16      7.34 o 
  -7  -9   6        3.79        7.37      3.00 o 
  -6  -9   6        6.80        5.91      2.47 o 
  -4  -9   6        8.97       15.51      2.46 o 
  -3  -9   6      136.73      127.79      6.33 o 
  -2  -9   6       58.14       48.10      4.17 o 
  -1  -9   6       54.98       54.84      4.60 o 
  -8  -8   6        2.66        2.30      2.27 o 
  -7  -8   6       10.78        9.51      2.67 o 
  -2  -8   6      164.07      154.41      6.62 o 
  -9  -7   6        5.46        6.55      2.91 o 
  -8  -7   6        5.72        5.33      2.68 o 
  -7  -7   6        9.11        8.72      2.75 o 
  -4  -7   6       57.88       49.81      3.28 o 
  -3  -7   6        4.11        8.07      1.88 o 
  -9  -6   6        2.31        4.70      2.76 o 
  -8  -6   6       58.47       59.24      5.70 o 
  -5  -6   6       35.48       30.72      2.15 o 
 -10  -5   6        3.51        6.11      3.01 o 
  -9  -5   6       27.02       32.55      4.46 o 
  -8  -5   6        2.40        0.42      2.13 o 
   2  -5   6       29.14       24.24      1.35 o 
 -10  -4   6       16.18        9.49      3.38 o 
  -9  -4   6       31.57       29.78      4.33 o 
  -8  -4   6       61.24       55.80      5.31 o 
   2  -4   6        0.00        1.18      0.80 o 
 -10  -3   6       22.50       27.14      4.63 o 
  -9  -3   6        7.02        7.99      2.86 o 
  -8  -3   6       22.69       26.59      3.96 o 
  -3  -3   6     1519.91     1144.14     15.23 o 
   1  -3   6      125.86      127.76      4.18 o 
   2  -3   6       19.95       17.55      0.94 o 
   3  -3   6       11.75       12.00      1.31 o 
 -10  -2   6       19.38       31.16      4.84 o 
  -9  -2   6       17.47       18.90      3.55 o 
  -8  -2   6       76.85       78.80      6.28 o 
   1  -2   6        2.00        1.63      0.99 o 
   2  -2   6       86.75       90.55      3.02 o 
   3  -2   6       57.94       57.63      2.83 o 
   4  -2   6       86.62       82.65      3.93 o 
 -10  -1   6       10.95       13.53      3.58 o 
  -9  -1   6      155.33      175.11      9.57 o 
  -8  -1   6       14.44       14.43      3.14 o 
   0  -1   6      286.12      313.19      8.30 o 
   1  -1   6      530.92      565.50     12.29 o 
   2  -1   6       52.72       59.12      2.28 o 
   3  -1   6       18.32       19.23      2.00 o 
 -10   0   6        8.16       13.35      3.71 o 
  -9   0   6      222.88      241.50     11.18 o 
  -8   0   6       76.67       87.81      6.48 o 
  -4   0   6      210.48      199.49      4.59 o 
   0   0   6       55.88       56.33      3.83 o 
   1   0   6      463.89      481.90      7.13 o 
   2   0   6      794.80      791.07     10.90 o 
   5   0   6       61.07       59.43      4.33 o 
   6   0   6       17.69       17.73      2.92 o 
   7   0   6        7.39       10.66      2.68 o 
   8   0   6        4.09        7.30      2.62 o 
 -10   1   6       35.85       33.22      4.81 o 
  -9   1   6        7.94       10.70      3.17 o 
  -8   1   6      103.54      120.12      7.41 o 
  -5   1   6       74.56       74.39      3.48 o 
  -4   1   6      233.85      220.19      5.54 o 
   0   1   6       20.30       24.71      1.82 o 
   1   1   6       22.34       22.55      2.17 o 
   2   1   6      157.33      158.86      7.00 o 
   4   1   6        1.60        1.82      1.69 o 
   5   1   6        9.60       10.43      2.62 o 
   6   1   6        1.77        3.63      2.33 o 
   7   1   6       19.70       16.69      3.03 o 
   8   1   6        5.03        4.86      2.56 o 
 -10   2   6        3.74        5.96      3.12 o 
  -9   2   6       81.34      101.40      7.14 o 
  -8   2   6       72.91       79.80      6.12 o 
  -7   2   6       31.47       33.58      4.27 o 
  -6   2   6      138.28      134.34      5.59 o 
  -5   2   6       35.12       36.96      2.80 o 
  -4   2   6       42.01       36.28      2.55 o 
  -1   2   6       12.67       11.26      2.12 o 
   0   2   6      128.55      136.85      4.16 o 
   1   2   6      161.59      180.72      7.63 o 
   2   2   6        2.27        2.08      2.18 o 
   3   2   6       39.11       35.36      3.50 o 
   4   2   6       94.71       95.07      5.64 o 
   5   2   6        7.48       12.70      2.78 o 
   6   2   6       38.09       36.30      4.31 o 
   7   2   6       28.42       35.57      4.54 o 
  -9   3   6       65.31       68.24      6.12 o 
  -8   3   6       91.61      106.62      7.02 o 
  -7   3   6       49.33       47.53      2.95 o 
  -6   3   6      109.71      110.54      3.78 o 
  -5   3   6       20.82       21.50      2.62 o 
  -4   3   6       31.69       34.16      2.78 o 
  -3   3   6       16.30       14.02      2.54 o 
  -2   3   6       26.68       27.27      3.24 o 
  -1   3   6       12.80       14.57      2.36 o 
   0   3   6       22.71       25.97      3.09 o 
   1   3   6      100.88      102.27      6.15 o 
   2   3   6       99.83      103.15      4.29 o 
   3   3   6      200.58      209.94      7.08 o 
   4   3   6        2.54        2.49      2.02 o 
   5   3   6       22.20       25.32      3.85 o 
   6   3   6       10.86       16.96      3.38 o 
  -9   4   6       39.57       49.39      5.32 o 
  -8   4   6       11.93       17.25      3.45 o 
  -7   4   6       29.13       29.42      2.52 o 
  -6   4   6       63.09       61.55      3.10 o 
  -5   4   6        2.66        2.27      1.63 o 
  -4   4   6        1.62       -1.76      2.20 o 
  -3   4   6       89.22       81.36      5.56 o 
  -2   4   6      280.23      285.61      9.82 o 
  -1   4   6       52.19       61.08      4.49 o 
   0   4   6      653.01      660.70     17.09 o 
   1   4   6       10.43       10.24      2.65 o 
   2   4   6       19.07       18.10      2.28 o 
   3   4   6      256.44      253.09      7.43 o 
   4   4   6       17.58       13.58      2.10 o 
   5   4   6        4.93        5.91      2.30 o 
   6   4   6       15.90       22.46      3.94 o 
  -8   5   6       47.94       45.93      3.50 o 
  -7   5   6        5.47        4.23      1.69 o 
  -6   5   6       19.06       19.73      2.32 o 
  -5   5   6       19.38       22.12      2.26 o 
  -4   5   6       13.91       11.62      1.89 o 
  -3   5   6       12.67       12.21      2.90 o 
  -2   5   6       78.66       83.28      5.68 o 
   0   5   6        1.72        6.84      2.22 o 
   1   5   6      107.44      110.48      7.22 o 
   2   5   6        4.26        7.15      1.92 o 
   3   5   6        5.12        9.35      1.97 o 
   4   5   6       10.57       13.62      2.45 o 
   5   5   6        5.31        4.67      1.96 o 
  -8   6   6       10.07       12.62      3.77 o 
  -7   6   6        6.69        7.07      3.11 o 
  -6   6   6       21.71       21.44      2.50 o 
  -5   6   6        4.04        3.71      1.68 o 
  -4   6   6        5.08        6.08      1.69 o 
  -3   6   6       18.17       16.24      2.30 o 
  -2   6   6       28.76       29.81      3.99 o 
   0   6   6        2.79        3.94      2.46 o 
   1   6   6       37.62       41.95      4.89 o 
   2   6   6        6.63        7.20      2.59 o 
   3   6   6       21.77       28.29      3.02 o 
   4   6   6        7.02        8.78      1.79 o 
  -6   7   6       38.61       37.18      5.02 o 
  -5   7   6        3.00        3.08      1.77 o 
  -4   7   6       19.20       19.87      2.61 o 
  -3   7   6        7.89        7.96      2.76 o 
  -2   7   6        0.14       -1.27      2.08 o 
  -1   7   6        1.69        0.88      2.24 o 
   0   7   6        2.98        4.69      1.79 o 
   1   7   6        3.28        5.13      1.96 o 
   2   7   6        3.63        4.75      1.94 o 
  -4   8   6       25.62       23.00      4.11 o 
  -3   8   6        3.54        1.31      2.47 o 
  -2   8   6       15.09       12.69      3.42 o 
  -1   8   6       19.92       10.85      3.13 o 
   0   8   6       10.19       10.16      3.47 o 
  -3 -12   7       17.42       16.66      3.47 o 
  -2 -12   7        4.56       12.18      3.16 o 
  -1 -12   7        7.35        8.52      2.97 o 
  -3 -11   7        8.03       11.18      2.87 o 
  -2 -11   7       16.45       20.07      3.48 o 
  -3 -10   7        0.41        6.15      2.34 o 
  -2 -10   7       32.20       30.10      3.80 o 
  -7  -9   7       36.80       37.47      4.82 o 
  -4  -9   7       27.98       30.93      3.34 o 
  -3  -9   7        3.58        8.16      2.20 o 
  -8  -8   7        2.53        2.90      2.44 o 
  -8  -7   7       35.08       34.59      4.65 o 
  -9  -6   7       15.51       17.86      3.79 o 
  -8  -6   7        8.69        8.53      2.74 o 
  -9  -5   7       36.10       34.33      4.97 o 
   2  -5   7        1.05        1.19      0.79 o 
 -10  -4   7        3.69        1.26      2.45 o 
  -9  -4   7       13.75       17.71      3.61 o 
   2  -4   7        1.17        0.12      0.97 o 
 -10  -3   7       20.53       26.79      4.49 o 
  -9  -3   7        1.24       -1.05      2.45 o 
   1  -3   7      103.12       98.17      4.13 o 
   2  -3   7       20.77       23.42      2.26 o 
   3  -3   7       23.71       22.23      1.55 o 
 -10  -2   7       24.61       26.34      4.52 o 
  -9  -2   7       67.44       65.35      6.18 o 
   1  -2   7       17.67       18.34      2.26 o 
   2  -2   7       19.54       18.72      2.28 o 
   3  -2   7      118.46      113.41      4.12 o 
   4  -2   7        2.13        4.01      1.54 o 
 -10  -1   7        0.37        2.43      2.92 o 
  -9  -1   7       35.45       29.80      4.55 o 
   1  -1   7      313.03      334.06      9.54 o 
   2  -1   7       92.35       98.74      3.19 o 
   3  -1   7       35.30       40.05      2.83 o 
   5  -1   7      236.90      217.78      7.87 o 
 -10   0   7        2.09        5.73      3.02 o 
  -9   0   7       19.88       29.59      4.39 o 
   0   0   7      233.23      242.49      8.37 o 
   1   0   7        1.73        4.63      1.26 o 
   2   0   7       17.28       19.85      2.95 o 
   3   0   7        5.55        6.00      1.91 o 
   4   0   7       38.02       36.99      3.36 o 
   5   0   7        7.46        4.26      1.72 o 
   6   0   7       22.21       25.95      3.45 o 
 -10   1   7       37.00       42.26      5.30 o 
  -9   1   7        1.60        6.63      2.89 o 
  -8   1   7       82.26       92.63      6.92 o 
   0   1   7        4.63        4.15      1.20 o 
   1   1   7       26.11       28.45      1.90 o 
   2   1   7      268.25      267.16      9.79 o 
   3   1   7       11.30       12.55      1.68 o 
   4   1   7       11.47       10.63      2.30 o 
   5   1   7       23.55       18.43      2.88 o 
   6   1   7        5.08        8.02      2.45 o 
  -9   2   7       40.79       49.93      5.53 o 
  -8   2   7       78.83       90.00      6.68 o 
  -1   2   7       20.94       21.16      2.66 o 
   0   2   7       28.62       35.40      2.32 o 
   1   2   7      159.28      149.97      7.50 o 
   2   2   7       18.61       15.18      2.80 o 
   3   2   7       26.53       26.94      3.12 o 
   4   2   7        0.27        0.65      1.68 o 
   5   2   7        6.90        4.40      2.23 o 
   6   2   7        6.12        6.37      2.58 o 
  -9   3   7        4.26       13.94      3.56 o 
  -8   3   7       43.60       51.82      5.18 o 
  -3   3   7       19.89       22.58      3.14 o 
  -2   3   7      289.45      313.97     10.41 o 
  -1   3   7      290.55      305.89      9.59 o 
   0   3   7       21.09       24.46      2.47 o 
   1   3   7       74.94       74.48      5.65 o 
   2   3   7       14.21       14.09      2.04 o 
   3   3   7       31.84       28.25      2.65 o 
   4   3   7       16.21       15.54      2.21 o 
   5   3   7        1.46        1.71      1.96 o 
  -8   4   7       13.02       18.36      3.44 o 
  -7   4   7        1.64        3.38      2.19 o 
  -6   4   7      134.36      143.67      8.30 o 
  -5   4   7       27.07       25.64      3.77 o 
  -4   4   7       70.09       72.83      5.78 o 
  -3   4   7      146.10      151.52      7.72 o 
  -2   4   7       56.27       67.94      5.05 o 
  -1   4   7       92.57       98.39      5.81 o 
   0   4   7       19.30       22.05      3.53 o 
   1   4   7       69.01       70.01      5.83 o 
   2   4   7       89.61       88.80      6.63 o 
   3   4   7        8.67       10.21      2.12 o 
   4   4   7       23.30       18.54      2.50 o 
   5   4   7       54.31       60.59      4.19 o 
  -8   5   7        3.46        5.73      3.22 o 
  -7   5   7       27.63       31.55      4.62 o 
  -6   5   7       67.90       66.63      6.03 o 
  -5   5   7       35.02       38.02      3.53 o 
  -4   5   7       14.15       11.01      2.91 o 
  -3   5   7      115.44      109.20      6.85 o 
  -2   5   7       82.17       82.67      5.87 o 
   0   5   7        3.92        3.92      2.26 o 
   1   5   7        4.95        7.71      2.60 o 
   2   5   7        8.14       13.63      3.23 o 
   3   5   7        0.23        1.58      1.67 o 
   4   5   7        5.10        8.94      2.07 o 
  -6   6   7        1.60        5.10      3.07 o 
  -5   6   7       49.71       51.19      3.78 o 
  -4   6   7       16.37       15.18      2.37 o 
  -3   6   7        3.88        3.26      1.61 o 
  -2   6   7       19.68       20.58      3.69 o 
   0   6   7        7.67       13.89      3.31 o 
   1   6   7        4.52       15.95      3.44 o 
   2   6   7       12.96       20.74      3.80 o 
  -5   7   7        2.09        1.35      1.71 o 
  -4   7   7        3.02        4.18      1.89 o 
  -3   7   7       66.71       53.97      5.73 o 
  -2   7   7        4.11       -0.22      2.26 o 
  -1   7   7        8.48        8.41      2.99 o 
   0   7   7        0.61        6.18      2.88 o 
  -8  -8   8       10.28       14.04      3.49 o 
  -9  -6   8        1.90        1.41      2.41 o 
  -9  -5   8        0.17        0.18      2.39 o 
  -9  -4   8        0.21        2.04      2.52 o 
   2  -4   8      115.86      113.11      4.65 o 
   3  -4   8       38.11       37.37      2.97 o 
  -9  -3   8        5.58        6.47      2.82 o 
   1  -3   8      254.97      247.09      7.39 o 
   2  -3   8       12.31       13.23      2.00 o 
   3  -3   8      139.37      143.29      6.11 o 
  -9  -2   8        2.21        4.78      3.01 o 
   1  -2   8      345.76      348.87      9.86 o 
   2  -2   8        8.71        6.87      1.88 o 
   3  -2   8       21.51       22.90      2.97 o 
  -9  -1   8        1.34        4.90      3.04 o 
   1  -1   8       46.00       53.36      4.08 o 
   2  -1   8       64.92       67.52      4.65 o 
   3  -1   8      222.76      227.91      8.91 o 
  -9   0   8        8.22       11.45      3.27 o 
   1   0   8       27.03       33.34      3.52 o 
   2   0   8       38.69       38.17      3.93 o 
   3   0   8       24.74       32.17      3.78 o 
   4   0   8        3.80        4.32      2.02 o 
  -9   1   8        0.43        5.82      2.92 o 
   0   1   8       22.89       23.64      2.02 o 
   1   1   8      112.40      115.90      6.60 o 
   2   1   8       17.03       17.93      3.09 o 
   3   1   8        6.55        4.65      1.45 o 
   4   1   8        7.96        4.75      1.50 o 
  -9   2   8        1.68        2.68      2.86 o 
  -2   2   8       25.70       25.06      3.19 o 
  -1   2   8        8.30        8.28      1.98 o 
   0   2   8       49.66       56.03      2.99 o 
   1   2   8       55.27       51.63      4.84 o 
   2   2   8       72.71       72.10      5.70 o 
   3   2   8       17.58       18.32      2.72 o 
   4   2   8        6.36        6.88      1.69 o 
   5   2   8        1.90       -0.78      2.47 o 
  -8   3   8        7.62       10.64      3.19 o 
  -4   3   8       33.66       30.74      4.03 o 
  -3   3   8       58.02       66.51      5.22 o 
  -2   3   8       17.99       16.23      3.04 o 
  -1   3   8       15.41       15.35      2.68 o 
   0   3   8       60.40       68.84      5.62 o 
   1   3   8       25.68       26.11      3.79 o 
   2   3   8       19.91       20.80      3.42 o 
   3   3   8        9.33       11.52      2.05 o 
   4   3   8       24.58       22.79      2.65 o 
  -7   4   8       23.46       21.40      4.17 o 
  -6   4   8       15.55       21.05      3.87 o 
  -5   4   8        4.65        4.07      2.62 o 
  -4   4   8        6.19        8.69      2.85 o 
  -3   4   8       43.49       45.73      4.62 o 
  -2   4   8       98.83      104.60      6.45 o 
  -1   4   8      159.13      165.93      7.67 o 
   1   4   8       16.10       17.20      3.46 o 
   2   4   8       27.29       31.46      4.40 o 
   3   4   8        1.15        3.84      2.51 o 
  -6   5   8       26.30       23.16      4.47 o 
  -5   5   8        1.30        1.13      1.59 o 
  -4   5   8       27.57       27.53      4.13 o 
  -3   5   8       13.13       11.80      3.00 o 
  -2   5   8       77.67       91.41      6.41 o 
   1   5   8        0.02        6.68      2.88 o 
   2   5   8        4.27       12.76      3.31 o 
  -4   6   8       12.90       19.86      2.66 o 
  -3   6   8       43.02       40.11      8.05 o 
   2  -4   9      227.34      237.71      7.48 o 
   2  -3   9       68.70       73.97      4.51 o 
   3  -3   9       56.12       58.69      4.30 o 
   4  -3   9        5.28        6.10      2.10 o 
   1  -2   9       80.00       82.43      4.97 o 
   2  -2   9       13.16       13.46      2.43 o 
   3  -2   9       53.65       46.24      4.17 o 
   4  -2   9      112.14      116.55      6.62 o 
   1  -1   9       10.40        7.68      1.99 o 
   2  -1   9        3.71        4.09      2.01 o 
   3  -1   9        3.63        4.75      2.12 o 
   4  -1   9      131.42      117.31      7.08 o 
   5  -1   9       38.67       39.60      4.41 o 
   0   0   9        1.95        5.87      1.71 o 
   1   0   9        5.40        5.10      2.01 o 
   2   0   9       17.47       16.76      3.02 o 
   3   0   9       46.65       52.31      4.81 o 
   4   0   9       11.95       13.45      3.01 o 
   5   0   9       17.34       15.52      3.08 o 
  -1   1   9       13.16       18.11      2.79 o 
   1   1   9       41.97       42.73      4.53 o 
   2   1   9       48.09       47.48      4.84 o 
   3   1   9       33.75       30.46      4.11 o 
   4   1   9       64.68       74.89      6.29 o 
   5   1   9        1.22        1.90      2.46 o 
  -3   2   9       11.34       14.43      2.83 o 
  -2   2   9       38.59       48.03      4.39 o 
  -1   2   9        5.68        6.92      2.02 o 
   1   2   9       29.54       28.49      3.94 o 
   2   2   9       18.00       17.86      3.41 o 
   3   2   9       87.87      101.69      7.30 o 
   4   2   9        2.12       -3.84      2.44 o 
  -5   3   9       58.16       59.41      5.66 o 
  -4   3   9       19.58       23.31      3.84 o 
  -3   3   9      194.87      195.47      9.17 o 
  -2   3   9       15.21       17.39      3.21 o 
  -1   3   9      121.07      127.01      6.69 o 
   1   3   9       20.30       13.89      3.07 o 
   2   3   9        8.19       11.49      3.36 o 
   3   3   9      143.28      135.33      8.88 o 
  -6   4   9        6.68        7.81      3.28 o 
  -5   4   9        7.27       10.57      3.35 o 
  -4   4   9        9.22       11.56      3.19 o 
  -3   4   9       36.80       33.29      4.18 o 
  -2   4   9       19.93       16.18      3.16 o 
   1   4   9        0.85        1.14      2.39 o 
  -4   5   9       10.33       12.71      3.36 o 
  -3   5   9        1.23       -0.81      2.39 o 
   2  -3  10       60.07       64.49      4.59 o 
   2  -2  10        6.82        8.96      2.38 o 
   3  -2  10        3.08        4.67      2.24 o 
   4  -2  10       21.25       22.05      3.39 o 
   2  -1  10        0.85        2.60      2.11 o 
   3  -1  10       49.73       49.77      4.84 o 
   4  -1  10      101.75       98.47      6.93 o 
   1   0  10       21.42       21.58      3.48 o 
   2   0  10       13.48       12.79      3.02 o 
   3   0  10       13.56       16.74      3.41 o 
   4   0  10       15.63       10.78      3.11 o 
  -2   1  10       40.53       50.29      4.45 o 
   1   1  10        8.36        7.85      2.49 o 
   2   1  10        5.83        2.81      2.38 o 
   3   1  10        6.07        3.73      2.28 o 
  -3   2  10        8.03        8.11      2.56 o 
  -2   2  10       28.51       29.69      3.75 o 
   1   2  10        7.04       11.22      2.86 o 
   2   2  10       18.09       21.36      3.94 o 
  -5   3  10        7.04        5.74      2.83 o 
  -4   3  10       45.96       39.60      4.75 o 
  -3   3  10       25.90       29.13      3.92 o 
  -2   3  10       11.13       15.72      3.13 o 
   1   3  10        1.03        3.59      2.50 o 
   2  -2  11        0.70        5.32      2.44 o 
   2  -1  11       40.12       47.15      4.83 o 
   3  -1  11        1.73        3.72      2.53 o 
   2   0  11       71.78       81.57      6.55 o 
  -4   2  11        7.91       11.15      3.17 o 
  -3   2  11        2.11        5.50      2.53 o 
                                                 
